# Supplementary material for: Structural and social determinants of health: The multi-ethnic study of atherosclerosis
Source: PLoS One. 2024 Nov 18;19(11):e0313625. doi: 10.1371/journal.pone.0313625 (PMC11573213; doi:10.1371/journal.pone.0313625)
Supplement: S1 File — (XLSX) [file pone.0313625.s015.xlsx]

## Sheet: Macrosocial-Structural
Covidencenum	Title	StudyID	Author	Year	Methodsonly	Covidencenum	Includes: Race/ethnicity	Includes: Sex/gender	Includes: Segregation	Includes: Acculturation	Structural variable(s) that are of primary interest listed in abstract, title, or primary aims of study	Structural variable as exposure/predictor	Exposure: Race/ethnicity	Exposure: Sex/gender	Exposure: Segregation	Exposure: Acculturation	Any as exposure	Structural variable as outcome	Outcome: Race/ethnicity	Outcome: Sex/gender	Outcome: Segregation	Outcome: Acculturation	Any as outcome	Structural variable used to stratify sample or associations looked at separately by level of that variable (effect modification)	Stratifier: Race/ ethnicity	Stratifier: Sex/gender	Stratifier: Segregation	Stratifier: Acculturation	Any as stratifier/eff modifier	Biomarkers	CVD	Lifestyle	Respiratory	Mentalhealth	Cogdem	Sleep	Other	Genetics	No_health_outcome
2	Race/Ethnicity and Prevalence of Aortic Stenosis by Echocardiography in the Multi-Ethnic Study of Atherosclerosis	Czarny 2021	Czarny	2021	No	2	1	0	0	0	Race/ethnicity	Race/ethnicity	1	0	0	0	1	None	0	0	0	0	0	Race/ethnicity	1	0	0	0	1	0	1	0	0	0	0	0	0	0	0
8	Racial-ethnic Differences in Actigraphy, Questionnaire, and Polysomnography Indicators of Healthy Sleep: The Multi-Ethnic Study of Atherosclerosis	Chung 2021	Chung	2021	No	8	1	0	0	0	Race/ethnicity	Race/ethnicity	1	0	0	0	1	None	0	0	0	0	0	Race/ethnicity	1	0	0	0	1	0	0	0	0	0	0	1	0	0	0
13	Genetic associations with lipoprotein subfraction measures differ by ethnicity in the multi-ethnic study of atherosclerosis (MESA	Frazier-Wood 2017	Frazier-Wood	2017	No	13	1	0	0	0	Race/ethnicity	none	0	0	0	0	0	None	0	0	0	0	0	Race/ethnicity	1	0	0	0	1	1	0	0	0	0	0	0	0	0	0
25	NAFLD prevalence differs among hispanic subgroups: The multi-ethnic study of atherosclerosis	Fleishman 2014	Fleischman	2014	No	25	1	0	0	0	Hispanic subgroup/ethnicity	Race/ethnicity	1	0	0	0	1	None	0	0	0	0	0	Race/ethnicity	1	0	0	0	1	0	0	0	0	0	0	0	1	0	0
39	Examining if the relationship between BMI and incident type 2 diabetes among middle-older aged adults varies by race/ethnicity: evidence from the Multi-Ethnic Study of Atherosclerosis (MESA)	Rodriguez 2021	Rodriguez	2021	No	39	1	0	0	0	Race/ethnicity	none	0	0	0	0	0	None	0	0	0	0	0	Race/ethnicity	1	0	0	0	1	0	1	0	0	0	0	0	0	0	0
68	Risk score overestimation: the impact of individual cardiovascular risk factors and preventive therapies on the performance of the American Heart Association-American College of Cardiology-Atherosclerotic Cardiovascular Disease risk score in a modern mult	DeFilippis 2017	DeFilippis	2017	No	68	1	1	0	0	Race/ethnicity and gender	none	0	0	0	0	0	none	0	0	0	0	0	Race/ethnicity and gender	1	1	0	0	1	0	1	0	0	0	0	0	0	0	0
92	Long-term exposure to air pollution and type 2 diabetes mellitus in a multiethnic cohort	Park 2015	Park	2015	No	92	0	1	0	0	Sex	None	0	0	0	0	0	None	0	0	0	0	0	Sex	0	1	0	0	1	0	1	0	0	0	0	0	0	0	0
95	Associations Between the Built Environment and Objective Measures of Sleep The Multi-Ethnic Study of Atherosclerosis	Johnson 2018	Johnson	2018	No	95	0	1	0	0	Sex	None	0	0	0	0	0	None	0	0	0	0	0	Sex	0	1	0	0	1	0	0	0	0	0	0	1	0	0	0
96	Sociodemographic correlates of change in leukocyte telomere length during mid- to late-life: The Multi-Ethnic Study of Atherosclerosis	Needham 2019	Needham	2019	No	96	1	1	0	0	Race/eth and sex	Race/eth and sex	1	1	0	0	1	None	0	0	0	0	0	None	0	0	0	0	0	1	0	0	0	0	0	0	0	0	0
107	Plasma proteoforms of apolipoproteins C-I and C-II are associated with plasma lipids in the Multi-Ethnic Study of Atherosclerosis	Koska 2022	Koska	2022	No	107	1	1	0	0	Race/eth and gender	Race/eth and gender	1	1	0	0	1	None	0	0	0	0	0	NOne	0	0	0	0	0	1	0	0	0	0	0	0	0	0	0
127	Geographic Variation in Hypertension Prevalence Among Blacks and Whites: The Multi-Ethnic Study of Atherosclerosis	Kershaw 2010	Kershaw	2010	No	127	0	0	0	1	Foreign born (vs not)	Foreign born (vs not)	0	0	0	1	1	None	0	0	0	0	0	Race/eth x place of birth	1	0	0	1	1	0	1	0	0	0	0	0	0	0	0
170	Serum 25-hydroxyvitamin-D and nonalcoholic fatty liver disease: Does race/ethnicity matter? Findings from the MESA cohort	ElKhoudary 2020	ElKhoudary	2020	No	170	1	0	0	0	Race/eth	None	0	0	0	0	0	None	0	0	0	0	0	race/eth	1	0	0	0	1	0	0	0	0	0	0	0	1	0	0
175	The prevalence and clinical correlates of nonalcoholic fatty liver disease (NAFLD) in African Americans: the multiethnic study of atherosclerosis (MESA)	Foster 2013	Foster	2013	No	175	1	0	0	0	Race/eth	none	0	0	0	0	0	None	0	0	0	0	0	race/eth	1	0	0	0	1	0	0	0	0	0	0	0	1	0	0
184	Discordance between 10-year cardiovascular risk estimates using the ACC/AHA 2013 estimator and coronary artery calcium in individuals from 5 racial/ethnic groups: Comparing MASALA and MESA	AlRifai 2018	Al Rifai	2018	No	184	1	0	0	0	Race/eth	Race/eth	1	0	0	0	1	None	0	0	0	0	0	None	0	0	0	0	0	1	0	0	0	0	0	0	0	0	0
185	Distribution of calcium volume, density, number, and type of coronary vessel with calcified plaque in South Asians in the US and other race/ethnic groups: The MASALA and MESA studies	AlRifai 2021	Al Rifai	2021	No	185	1	0	0	0	Race/eth	None	0	0	0	0	0	None	0	0	0	0	0	Race/eth	1	0	0	0	1	1	0	0	0	0	0	0	0	0	0
187	Common genetic variants and subclinical atherosclerosis: The Multi-Ethnic Study of Atherosclerosis (MESA)	Vargas 2016	Vargas	2016	No	187	1	0	0	0	Race/eth	NOne	0	0	0	0	0	None	0	0	0	0	0	Race/eth	1	0	0	0	1	1	0	0	0	0	0	0	0	0	0
195	Race/ethnic and sex disparities in the non-alcoholic fatty liver disease-abdominal aortic calcification association: The Multi-Ethnic Study of Atherosclerosis	Remigio-Baker 2017	Remigio-Baker	2017	No	195	1	0	0	0	Race/eth	None	0	0	0	0	0	None	0	0	0	0	0	Race/eth	1	0	0	0	1	1	0	0	0	0	0	0	0	0	0
214	Chronic kidney disease prevalence estimates among racial/ethnic groups: The Multi-Ethnic Study of Atherosclerosis	Kramer 2008	Kramer	2008	No	214	1	1	0	0	Race/eth and sex	None	0	0	0	0	0	NOne	0	0	0	0	0	Race/eth and sex	1	1	0	0	1	0	0	0	0	0	0	0	1	0	0
219	Associations Between Sleep Apnea and Subclinical Carotid Atherosclerosis: The Multi-Ethnic Study of Atherosclerosis	Zhao 2019	Zhao	2019	No	219	1	1	0	0	Race/eth and sex	NOne	0	0	0	0	0	NOne	0	0	0	0	0	Race/eth and sex	1	1	0	0	1	1	0	0	0	0	0	0	0	0	0
224	Predictors of carotid thickness and plaque progression during a decade: the Multi-Ethnic Study of Atherosclerosis	Tattersall 2014	Tattersall	2014	No	224	1	1	0	0	Race/eth and sex	Race/eth and sex	1	1	0	0	1	None	0	0	0	0	0	None	0	0	0	0	0	1	0	0	0	0	0	0	0	0	0
238	Perceived Discrimination and Hypertension Risk Among Participants in the Multi-Ethnic Study of Atherosclerosis	Forde 2021	Forde	2021	No	238	1	1	1	0	Sex, Residential segregation, race/eth	None	0	0	0	0	0	None	0	0	0	0	0	Sex, Residential segregation, race/eth	1	1	1	0	1	0	1	0	0	0	0	0	0	0	0
239	Association of Brain Volumes and White Matter Injury With Race, Ethnicity, and Cardiovascular Risk Factors: The Multi-Ethnic Study of Atherosclerosis	Austin 2022	Austin	2022	No	239	1	1	0	0	Race/eth and sex	Race/eth and sex	1	1	0	0	1	NOne	0	0	0	0	0	None	0	0	0	0	0	1	0	0	0	0	0	0	0	0	0
247	Quantifying the Sex-Race/Ethnicity-Specific Burden of Obesity on Incident Diabetes Mellitus in the United States, 2001 to 2016: MESA and NHANES	Cameron 2021	Cameron	2021	No	247	1	1	0	0	Race/eth and sex	NOne	0	0	0	0	0	None	0	0	0	0	0	Race/eth and sex	1	1	0	0	1	0	1	0	0	0	0	0	0	0	0
248	Greater Acculturation is Associated With Poorer Cardiovascular Health in the Multi-Ethnic Study of Atherosclerosis	Osibogun 2021	Osibogun	2021	No	248	0	0	0	1	Acculturation measures (birthplace, language spoken at home, and years lived in the United States)	Acculturation measures (birthplace, language spoken at home, and years lived in the United States)	0	0	0	1	1	None	0	0	0	0	0	None	0	0	0	0	0	0	0	0	0	0	0	0	1	0	0
252	Race, Body Mass Index, and the Risk of Atrial Fibrillation: The Multi-Ethnic Study of Atherosclerosis	Singleton 2021	Singleton	2021	No	252	1	0	0	0	Race/eth	None	0	0	0	0	0	None	0	0	0	0	0	Race/eth	1	0	0	0	1	0	1	0	0	0	0	0	0	0	0
266	Associations of Demographic, Socioeconomic, and Cognitive Characteristics With Mobile Health Access: MESA (Multi-Ethnic Study of Atherosclerosis)	Patel 2022	Patel	2022	No	266	1	1	0	0	Race/eth and sex	Race/eth and sex	1	1	0	0	1	NOne	0	0	0	0	0	None	0	0	0	0	0	0	0	0	0	0	0	0	0	0	1
273	Associations Between Residential Segregation and Incident Hypertension: The Multi-Ethnic Study of Atherosclerosis	Gao 2022	Gao	2022	No	273	1	0	1	0	Segregation and race/eth	Segregation	0	0	1	0	1	None	0	0	0	0	0	Race/eth	1	0	0	0	1	0	1	0	0	0	0	0	0	0	0
277	Incidence and Progression of Coronary Artery Calcium in South Asians Compared With 4 Race/Ethnic Groups	Kanaya 2019	Kanaya	2019	No	277	1	1	0	0	Race/eth and sex	Race/eth (Figure)	1	0	0	0	1	None	0	0	0	0	0	Sex	0	1	0	0	1	1	0	0	0	0	0	0	0	0	0
280	Association between language and risk factor levels among Hispanic adults with hypertension, hypercholesterolemia, or diabetes	Eamranond 2009	Eamranond	2009	No	280	0	0	0	1	Acculturation measures (language spoken at home and proportion of life spent in the U.S.)	Acculturation measures (language spoken at home and proportion of life spent in the U.S.)	0	0	0	1	1	None	0	0	0	0	0	None	0	0	0	0	0	1	0	0	0	0	0	0	0	0	0
283	Racial and Ethnic Differences in the Association Between Classical Cardiovascular Risk Factors and Common Carotid Intima-Media Thickness: An Individual Participant Data Meta-Analysis	Nonterah 2022	Nonterah	2022	No	283	1	0	0	0	Race/eth	None	0	0	0	0	0	None	0	0	0	0	0	Race/eth	1	0	0	0	1	1	0	0	0	0	0	0	0	0	0
286	Coronary Artery Calcium Progression Among the US and Japanese Men	Hisamatsu 2019	Hisamatsu	2019	No	286	1	0	0	0	Race/eth	Race/eth	1	0	0	0	1	None	0	0	0	0	0	None	0	0	0	0	0	1	0	0	0	0	0	0	0	0	0
302	Differences in Albuminuria Between Hispanics and Whites: An Evaluation by Genetic Ancestry and Country of Origin The Multi-Ethnic Study of Atherosclerosis	Peralta 2010	Peralta	2010	No	302	1	0	0	1	Country of origin and race/eth	Country of origin; Race/eth	1	0	0	1	1	None	0	0	0	0	0	Country of origin	0	0	0	1	1	1	0	0	0	0	0	0	0	0	0
306	Development and Validation of Machine Learning-Based Race-Specific Models to Predict 10-Year Risk of Heart Failure A Multicohort Analysis	Segar 2021	Segar	2021	Yes	306	1	0	0	0	Race/eth	None	0	0	0	0	0	None	0	0	0	0	0	Race/eth	1	0	0	0	1	0	1	0	0	0	0	0	0	0	0
320	Associations of acculturation and kidney dysfunction among Hispanics and Chinese from the Multi-Ethnic Study of Atherosclerosis (MESA	Day 2011	Day	2011	No	320	0	0	0	1	Acculturation measures ( language spoken at home, generation and birth place w)	Acculturation measures ( language spoken at home, generation and birth place w)	0	0	0	1	1	None	0	0	0	0	0	Race/eth	1	0	0	0	1	1	0	0	0	0	0	0	0	0	0
321	Acculturation is associated with left ventricular mass in a multiethnic sample: the Multi-Ethnic Study of Atherosclerosis	Effoe 2015	Effoe	2015	No	321	0	0	0	1	Acculturation score and measures (place of birth in or outside of the U.S.; ii) English vs. non-English language spoken at home; and iii) number of years living in the U.S. (in immigrants))	Acculturation score and measures (place of birth in or outside of the U.S.; ii) English vs. non-English language spoken at home; and iii) number of years living in the U.S. (in immigrants))	0	0	0	1	1	None	0	0	0	0	0	None	0	0	0	0	0	1	0	0	0	0	0	0	0	0	0
322	Acculturation and Plasma Fatty Acid Concentrations in Hispanic and Chinese-American Adults: The Multi-Ethnic Study of Atherosclerosis	Diep 2016	Diep	2016	No	322	0	0	0	1	Acculturation score (nativity, language spoken at home, and years in the U.S.,)	Acculturation score (nativity, language spoken at home, and years in the U.S.,)	0	0	0	1	1	NOne	0	0	0	0	0	Race/eth	1	0	0	0	1	1	0	0	0	0	0	0	0	0	0
331	Differences by Race/Ethnicity in the Prevalence of Clinically Detected and Monitor-Detected Atrial Fibrillation: MESA	Heckbert 2020	Heckbert	2020	No	331	1	0	0	0	Race/eth	None	0	0	0	0	0	None	0	0	0	0	0	Rac/eth	1	0	0	0	1	0	1	0	0	0	0	0	0	0	0
343	Impact of Race on the Association of Mineral Metabolism With Heart Failure: the Multi-Ethnic Study of Atherosclerosis	Robinson-Cohen 2020	Robinson-Cohen	2020	No	343	1	0	0	0	Race/eth	None	0	0	0	0	0	None	0	0	0	0	0	Race/eth	1	0	0	0	1	0	1	0	0	0	0	0	0	0	0
355	Left ventricular shape variation in asymptomatic populations: the Multi-Ethnic Study of Atherosclerosis	Medrano-Gracia 2014	Medrano-Gracia	2014	Yes	355	1	1	0	0	Race/eth and sex	None	0	0	0	0	0	None	0	0	0	0	0	Race/eth and sex	1	1	0	0	1	1	0	0	0	0	0	0	0	0	0
362	Association of renin and aldosterone with ethnicity and blood pressure: the Multi-Ethnic Study of Atherosclerosis	Rifkin 2014	Rifkin	2014	No	362	1	0	0	0	Race/eth	Race/eth	1	0	0	0	1	None	0	0	0	0	0	Race/eth	1	0	0	0	1	1	0	0	0	0	0	0	0	0	0
419	Genetic ancestry and the relationship of cigarette smoking to lung function and per cent emphysema in four race/ethnic groups: a cross-sectional study	Powell 2013	Powell	2013	No	419	1	0	0	0	Race/eth	None	0	0	0	0	0	None	0	0	0	0	0	Race/eth	1	0	0	0	1	1	0	0	1	0	0	0	0	0	0
423	Race/Ethnic Differences in the Associations of the Framingham Risk Factors with Carotid IMT and Cardiovascular Events	Gijsberts 2015	Gijsberts	2015	No	423	1	1	0	0	Race/eth and sex	Sex	0	1	0	0	1	None	0	0	0	0	0	Race/eth	1	0	0	0	1	1	1	0	0	0	0	0	0	0	0
424	Ambient Coarse Particulate Matter and the Right Ventricle: The Multi-Ethnic Study of Atherosclerosis	D'Souza 2017	D'Souza	2017	No	424	1	0	0	0	Race/eth	None	0	0	0	0	0	None	0	0	0	0	0	Race/eth	1	0	0	0	1	1	0	0	0	0	0	0	0	0	0
426	Work Hours and Cognitive Function: The Multi-Ethnic Study of Atherosclerosis	Charles 2020	Charles	2020	No	426	1	1	0	0	Race/eth and sex	None	0	0	0	0	0	None	0	0	0	0	0	Race/eth and sex	1	1	0	0	1	0	0	0	0	0	1	0	0	0	0
436	Sex hormones, sex hormone binding globulin, and abdominal aortic calcification in women and men in the multi-ethnic study of atherosclerosis (MESA)	Michos 2008	Michos	2008	No	436	1	1	0	0	Race/eth and gender	None	0	0	0	0	0	None	0	0	0	0	0	Race/eth and gender	1	1	0	0	1	1	0	0	0	0	0	0	0	0	0
444	Distribution of coronary artery calcium by race, gender, and age: results from the Multi-Ethnic Study of Atherosclerosis (MESA)	McClelland 2006	McClelland	2006	No	444	1	1	0	0	Race/eth and gender	None	0	0	0	0	0	None	0	0	0	0	0	Race/eth and gender	1	1	0	0	1	1	0	0	0	0	0	0	0	0	0
448	Predictive Value of Coronary Artery Calcium Score Categories for Coronary Events Versus Strokes: Impact of Sex and Race: MESA and DHS	Mehta 2020	Mehta	2020	No	448	1	1	0	0	Race/eth and sex	None	0	0	0	0	0	None	0	0	0	0	0	Race/eth and sex	1	1	0	0	1	0	1	0	0	0	0	0	0	0	0
452	Acculturation and socioeconomic position as predictors of coronary calcification in a multiethnic sample	DiezRoux 2005	Diez Roux	2005	No	452	0	0	0	1	Acculturation	Acculturation	0	0	0	1	1	None	0	0	0	0	0	Race/eth	1	0	0	0	1	1	0	0	0	0	0	0	0	0	0
459	Neighborhood racial/ethnic segregation and BMI: A longitudinal analysis of the Multi-ethnic Study of Atherosclerosis	Do 2019	Do	2019	No	459	1	1	1	0	Segregation, race/eth, gender	Segregation	0	0	1	0	1	None	0	0	0	0	0	Race/eth and gender	1	1	0	0	1	0	0	0	0	0	0	0	1	0	0
473	Racial and Ethnic Differences in All-Cause and Cardiovascular Disease Mortality: The MESA Study	Post 2022	Post	2022	No	473	1	0	0	0	Race/eth	Race/eth	1	0	0	0	1	None	0	0	0	0	0	None	0	0	0	0	0	0	0	0	0	0	0	0	1	0	0
475	Differences in Diet Quality Among Multiple US Racial/Ethnic Groups From the Mediators of Atherosclerosis in South Asians Living in America (MASALA) Study and the Multi-Ethnic Study of Atherosclerosis (MESA	Rodriguez 2020	Rodriguez	2020	No	475	1	0	0	1	Acculturation (# years in US), race/eth	Acculturation (# years in US)	0	0	0	1	1	None	0	0	0	0	0	Race/eth	1	0	0	0	1	0	0	1	0	0	0	0	0	0	0
505	Ethnic differences between extra-coronary measures on cardiac computed tomography: Multi-ethnic study of atherosclerosis (MESA	Nasir 2008	Nasir	2008	No	505	1	0	0	0	Race/eth	none	0	0	0	0	0	None	0	0	0	0	0	Race/eth	1	0	0	0	1	1	0	0	0	0	0	0	0	0	0
518	Blood Pressure and Later-Life Cognition in Hispanic and White Adults (BP-COG): A Pooled Cohort Analysis of ARIC, CARDIA, CHS, FOS, MESA, and NOMAS	Levine 2022	Levine	2022	No	518	1	0	0	0	Race/eth	Race/eth	1	0	0	0	1	None	0	0	0	0	0	None	0	0	0	0	0	0	0	0	0	0	1	0	0	0	0
531	Longitudinal Associations of Local Cigarette Prices and Smoking Bans with Smoking Behavior in the Multi-Ethnic Study of Atherosclerosis	Mayne 2017	Mayne	2017	No	531	0	0	0	0	neighborhood cigarette prices, cigaratte bans (state, county, city level)	neighborhood cigarette prices, cigaratte bans (state, county, city level)	0	0	0	0	1	None	0	0	0	0	0	Cigarette prices, smoking ban	0	0	0	0	0	0	0	1	0	0	0	0	0	0	0
532	The Sex and Race Specific Relationship between Anthropometry and Body Fat Composition Determined from Computed Tomography: Evidence from the Multi-Ethnic Study of Atherosclerosis	Mongraw-Chaffin 2015	Mongraw-Chaffin	2015	No	532	1	1	0	0	Race/eth and sex	None	0	0	0	0	0	None	0	0	0	0	0	Race/eth and sex	1	1	0	0	1	1	0	0	0	0	0	0	0	0	0
555	Plasma hemostatic factors and endothelial markers in four racial/ethnic groups: the MESA study	Lutsey 2006	Lutsey	2006	No	555	1	0	0	0	Race/eth	None	0	0	0	0	0	None	0	0	0	0	0	Race/eth	1	0	0	0	1	1	0	0	0	0	0	0	0	0	0
562	Longitudinal Associations of Neighborhood Crime and Perceived Safety With Blood Pressure: The Multi-Ethnic Study of Atherosclerosis (MESA)	Mayne 2018	Mayne	2018	No	562	0	1	0	0	Sex	None	0	0	0	0	0	None	0	0	0	0	0	Sex	0	1	0	0	1	1	0	0	0	0	0	0	0	0	0
575	Acculturation is associated with hypertension in a multiethnic sample	Moran 2007	Moran	2007	No	575	0	0	0	1	acculturation (language spoken at home,place of birth, and years living in the US)	acculturation (language spoken at home,place of birth, and years living in the US)	0	0	0	1	1	None	0	0	0	0	0	NOne	0	0	0	0	0	0	1	0	0	0	0	0	0	0	0
581	Ambient air pollution and racial/ethnic differences in carotid intima-media thickness in the Multi-Ethnic Study of Atherosclerosis (MESA)	Jones 2015	Jones	2015	No	581	1	0	0	0	Race/eth	Race/eth	1	0	0	0	1	None	0	0	0	0	0	None	0	0	0	0	0	1	0	0	0	0	0	0	0	0	0
582	Coronary calcium as a predictor of coronary events in four racial or ethnic groups	Detrano 2008	Detrano	2008	No	582	1	0	0	0	Race/eth	None	0	0	0	0	0	None	0	0	0	0	0	Race/eth	1	0	0	0	1	0	1	0	0	0	0	0	0	0	0
588	Prevalence and correlates of diabetes in South asian indians in the United States: findings from the metabolic syndrome and atherosclerosis in South asians living in america study and the multi-ethnic study of atherosclerosis	Kanaya 2010	Kanaya	2010	No	588	1	0	0	0	Race/eth	None	0	0	0	0	0	None	0	0	0	0	0	Race/eth	1	0	0	0	1	0	1	0	0	0	0	0	0	0	0
599	Effects of Race and Sex on Measured GFR: The Multi-Ethnic Study of Atherosclerosis	Inker 2016	Inker	2016	No	599	1	0	0	0	Race/eth	Race/eth	1	0	0	0	1	None	0	0	0	0	0	Race/eth	1	0	0	0	1	1	0	0	0	0	0	0	0	0	0
602	Left Atrial Structure in Relationship to Age, Sex, Ethnicity, and Cardiovascular Risk Factors: MESA (Multi-Ethnic Study of Atherosclerosis)	Zemrak 2017	Zemrak	2017	No	602	1	1	0	0	Race/eth and gender	Race/ethn and gender	1	1	0	0	1	None	0	0	0	0	0	None	0	0	0	0	0	1	0	0	0	0	0	0	0	0	0
612	Diagnostic and prognostic utility of electrocardiography for left ventricular hypertrophy defined by magnetic resonance imaging in relationship to ethnicity: the Multi-Ethnic Study of Atherosclerosis (MESA)	Jain 2010	Jain	2010	No	612	1	0	0	0	Race/eth	None	0	0	0	0	0	None	0	0	0	0	0	Race/eth	1	0	0	0	1	1	0	0	0	0	0	0	0	0	0
613	Sex and Race Differences in Lifetime Risk of Heart Failure With Preserved Ejection Fraction and Heart Failure With Reduced Ejection Fraction	Pandey 2018	Pandey	2018	No	613	1	1	0	0	Race/eth and sex	None	0	0	0	0	0	NOne	0	0	0	0	0	Race/eth and sex	1	1	0	0	1	0	1	0	0	0	0	0	0	0	0
626	Association of Alcohol Availability and Neighborhood Socioeconomic Characteristics With Drinking: Cross-Sectional Results From the Multi-Ethnic Study of Atherosclerosis (MESA	Brenner 2015	Brenner	2015	No	626	1	0	0	0	Race/eth	NOne	0	0	0	0	0	NOne	0	0	0	0	0	Race/eth	1	0	0	0	1	0	0	1	0	0	0	0	0	0	0
627	Current work hours and coronary artery calcification (CAC): The Multi-Ethnic Study of Atherosclerosis (MESA)	Allison 2020	Allison	2020	No	627	1	1	0	0	Race/eth and gender	None	0	0	0	0	0	None	0	0	0	0	0	Race/eth and gender	1	1	0	0	1	1	0	0	0	0	0	0	0	0	0
638	Socioeconomic position, race/ethnicity, and inflammation in the multi-ethnic study of atherosclerosis	Ranjit 2007	Ranjit	2007	No	638	1	0	0	0	Race/eth	None	0	0	0	0	0	None	0	0	0	0	0	Race/eth	1	0	0	0	1	1	0	0	0	0	0	0	0	0	0
639	Sex and ethnicity modify the associations between individual and contextual socioeconomic indicators and ideal cardiovascular health: MESA study	DeMoraes 2019	De Moraes	2018	No	639	1	1	0	0	Race/eth and gender	NOne	0	0	0	0	0	NOne	0	0	0	0	0	Race/eth and gender	1	1	0	0	1	0	0	0	0	0	0	0	1	0	0
658	Racial/ethnic differences in hypertension and hypertension treatment and control in the multi-ethnic study of atherosclerosis (MESA)	Kramer 2004	Kramer	2004	No	658	1	0	0	0	Race/eth	Race/eth	1	0	0	0	1	None	0	0	0	0	0	None	0	0	0	0	0	0	1	0	0	0	0	0	1	0	0
669	Racial differences in risks for first cardiovascular events and noncardiovascular death: the Atherosclerosis Risk in Communities study, the Cardiovascular Health Study, and the Multi-Ethnic Study of Atherosclerosis	Feinstein 2012	Feinstein	2012	No	669	1	0	0	0	Race/eth	Race/eth	1	0	0	0	1	None	0	0	0	0	0	None	0	0	0	0	0	0	1	0	0	0	0	0	1	0	0
672	Expanded Demographic Norms for Version 3 of the Alzheimer Disease Centers' Neuropsychological Test Battery in the Uniform Data Set	Sachs 2020	Sachs	2020	Yes	672	1	0	0	0	Race	Race	1	0	0	0	1	None	0	0	0	0	0	None	0	0	0	0	0	0	0	0	0	0	1	0	0	0	0
683	Sex-specific association of age with carotid artery distensibility: multi-ethnic study of atherosclerosis	Vaidya 2012	Vaidya	2012	No	683	0	1	0	0	Sex	Sex	0	1	0	0	1	NOne	0	0	0	0	0	None	0	0	0	0	0	1	0	0	0	0	0	0	0	0	0
690	Racial differences in the association of pentraxin-3 with kidney dysfunction: the Multi-Ethnic Study of Atherosclerosis	Dubin 2011	Dubin	2011	No	690	1	0	0	0	Race/eth	None	0	0	0	0	0	None	0	0	0	0	0	Race/eth	1	0	0	0	1	1	0	0	0	0	0	0	0	0	0
691	Plasma omega-3 and saturated fatty acids are differentially related to pericardial adipose tissue volume across race/ethnicity: the Multi-ethnic Study of Atherosclerosis	Steffen 2021	Steffen	2021	No	691	1	0	0	0	Race/eth	None	0	0	0	0	0	None	0	0	0	0	0	Race/eth	1	0	0	0	1	1	0	0	0	0	0	0	0	0	0
706	Associations Between Neighborhood Park Access and Longitudinal Change in Cognition in Older Adults: The Multi-Ethnic Study of Atherosclerosis	Besser 2021	Besser	2021	No	706	1	0	0	0	Race	None	0	0	0	0	0	None	0	0	0	0	0	Race	1	0	0	0	1	0	0	0	0	0	1	0	0	0	0
710	Neighborhood-level racial/ethnic residential segregation and incident cardiovascular disease: the multi-ethnic study of atherosclerosis	Kershaw 2015	Kershaw	2015	No	710	1	0	1	0	Segregation and race/eth	Segregation	0	0	1	0	1	None	0	0	0	0	0	Race/eth	1	0	0	0	1	0	1	0	0	0	0	0	0	0	0
716	Difference by sex but not by race/ethnicity in the visceral adipose tissue-depressive symptoms association: the Multi-Ethnic Study of Atherosclerosis	Remigio-Baker 2014	Remigio-Baker	2014	No	716	1	1	0	0	Race/eth and sex	None	0	0	0	0	0	None	0	0	0	0	0	Race/eth and sex	1	1	0	0	1	1	0	0	0	0	0	0	0	0	0
729	Differences in Metabolomic Profiles Between Black and White Women and Risk of Coronary Heart Disease: an Observational Study of Women From Four US Cohorts	Hu 2022	Hu	2022	No	729	1	0	0	0	Race	None	0	0	0	0	0	None	0	0	0	0	0	Race	1	0	0	0	1	1	1	0	0	0	0	0	0	0	0
730	Neighbourhood racial/ethnic residential segregation and cardiometabolic risk: the multiethnic study of atherosclerosis	Mayne 2019	Mayne	2019	No	730	1	0	1	0	Segregation	Segregation	0	0	1	0	1	None	0	0	0	0	0	Race/eth	1	0	0	0	1	0	0	0	0	0	0	0	1	0	0
731	Racial and ethnic differences in subclinical myocardial function: the Multi-Ethnic Study of Atherosclerosis	Fernandes 2011	Fernandes	2011	No	731	1	0	0	0	Race/eth	Race/eth	1	0	0	0	1	None	0	0	0	0	0	None	0	0	0	0	0	1	0	0	0	0	0	0	0	0	0
732	Ambient air pollution as a mediator in the pathway linking race/ethnicity to blood pressure elevation: The multi-ethnic study of atherosclerosis (MESA)	Song 2020	Song	2020	No	732	1	0	0	0	Race/eth	Race/eth	1	0	0	0	1	NOne	0	0	0	0	0	None	0	0	0	0	0	1	0	0	0	0	0	0	0	0	0
746	High visit-to-visit blood pressure variability predicts global cognitive decline: The Multi-Ethnic Study of Atherosclerosis	Daniel 2022	Daniel	2022	No	746	1	1	0	0	Race/eth and sex	None	0	0	0	0	0	None	0	0	0	0	0	Race/eth and sex	1	1	0	0	1	0	0	0	0	0	1	0	0	0	0
749	Sex and race differences in right ventricular structure and function: the multi-ethnic study of atherosclerosis-right ventricle study	Kawut 2011	Kawut	2011	No	749	1	1	0	0	Race/eth and sex	Race/eth and sex	1	1	0	0	1	None	0	0	0	0	0	Race/eth and sex	1	1	0	0	1	1	0	0	0	0	0	0	0	0	0
760	Associations of chronic individual-level and neighbourhood-level stressors with incident coronary heart disease: the Multi-Ethnic Study of Atherosclerosis	Kershaw 2015	Kershaw	2015	No	760	1	1	0	0	Race/eth and gender	None	0	0	0	0	0	None	0	0	0	0	0	Race/eth and gender	1	1	0	0	1	0	1	0	0	0	0	0	0	0	0
769	Risk factors associated with the incidence and progression of mitral annulus calcification: the multi-ethnic study of atherosclerosis	Elmariah 2013	Elmariah	2013	No	769	1	1	0	0	Race/eth and gender	Race/eth and gender	1	1	0	0	1	None	0	0	0	0	0	None	0	0	0	0	0	1	0	0	0	0	0	0	0	0	0
772	Less favorable body composition and adipokines in South Asians compared with other US ethnic groups: results from the MASALA and MESA studies	Shah 2016	Shah	2016	No	772	1	0	0	0	Race/eth	Race/eth	1	0	0	0	1	None	0	0	0	0	0	None	0	0	0	0	0	1	0	0	0	0	0	0	1	0	0
775	Air Pollution, Cardiovascular Outcomes, and Social Disadvantage: The Multi-ethnic Study of Atherosclerosis	Hicken 2016	Hicken	2016	No	775	1	0	1	0	Segregation and race/eth	None	0	0	0	0	0	None	0	0	0	0	0	Segregation and race/eth	1	0	1	0	1	1	0	0	0	0	0	0	0	0	0
778	Ectopic Fat Depots and Coronary Artery Calcium in South Asians Compared With Other Race/Ethnic Groups	Garg 2016	Garg	2016	No	778	1	0	0	0	Race/eth	None	0	0	0	0	0	None	0	0	0	0	0	Race/eth	1	0	0	0	1	1	0	0	0	0	0	0	0	0	0
779	Ethnic differences in ST height in the multiethnic study of atherosclerosis	Reddy 2008	Reddy	2008	No	779	1	0	0	0	Race/eth	None	0	0	0	0	0	None	0	0	0	0	0	Race/eth	1	0	0	0	1	1	0	0	0	0	0	0	0	0	0
780	Associations of socioeconomic and psychosocial factors with urinary measures of cortisol and catecholamines in the Multi-Ethnic Study of Atherosclerosis (MESA)	Castro-Diehl 2014	Castro-Diehl	2014	No	780	1	0	0	0	Race/eth	None	0	0	0	0	0	None	0	0	0	0	0	Race/eth	1	0	0	0	1	1	0	0	0	0	0	0	0	0	0
783	A Long Way from Home: Comparing Mental Health Measures between Foreign and U.S. â€“born Latinos in the Multi-Ethnic Study of Atherosclerosis (MESA	Casillas 2012	Casillas	2012	No	783	1	0	0	1	Immigrant status and ethnicity	Immigrant status	0	0	0	1	1	None	0	0	0	0	0	Ethnicity, length of time since immigration	1	0	0	1	1	0	0	0	0	1	0	0	0	0	0
784	Non-GFR Determinants of Low-Molecular-Weight Serum Protein Filtration Markers in the Elderly: AGES-Kidney and MESA-Kidney	Foster 2017	Foster	2017	No	784	1	1	0	0	Race and gender	Race and gender	1	1	0	0	1	None	0	0	0	0	0	None	0	0	0	0	0	1	0	0	0	0	0	0	0	0	0
797	Clinical Implications of Revised Pooled Cohort Equations for Estimating Atherosclerotic Cardiovascular Disease Risk	Yadlowsky 2018	Yadlowsky	2018	Yes	797	1	1	0	0	Race and sex	Race and sex	1	1	0	0	1	None	0	0	0	0	0	None	0	0	0	0	0	0	1	0	0	0	0	0	1	0	0
802	Relationships of thoracic aortic wall calcification to cardiovascular risk factors: the Multi-Ethnic Study of Atherosclerosis (MESA)	Takasu 2008	Takasu	2008	No	802	1	0	0	0	Race/eth	Race/eth	1	0	0	0	1	None	0	0	0	0	0	None	0	0	0	0	0	1	0	0	0	0	0	0	0	0	0
804	Ethnicity and risk factors for change in the ankle-brachial index: the Multi-Ethnic Study of Atherosclerosis	Allison 2009	Allison	2009	No	804	1	1	0	0	Race/eth and gender	Race/eth and gender	1	1	0	0	1	None	0	0	0	0	0	None	0	0	0	0	0	1	0	0	0	0	0	0	0	0	0
817	Physical activity, sedentary behaviors and the incidence of type 2 diabetes mellitus: the Multi-Ethnic Study of Atherosclerosis (MESA)	Joseph 2016	Joseph	2016	No	817	1	0	0	0	Race/eth	none	0	0	0	0	0	None	0	0	0	0	0	Race/eth	1	0	0	0	1	0	1	0	0	0	0	0	0	0	0
821	Glycemic associations with endothelial function and biomarkers among 5 ethnic groups: the Multi-Ethnic Study of Atherosclerosis and the Mediators of Atherosclerosis in South Asians Living in America studies	Kanaya 2013	Kanaya	2013	No	821	1	0	0	0	Race/eth	none	0	0	0	0	0	None	0	0	0	0	0	Race/eth	1	0	0	0	1	1	0	0	0	0	0	0	0	0	0
830	Performance of glomerular filtration rate estimating equations in a community-based sample of Blacks and Whites: the multiethnic study of atherosclerosis	Inker 2018	Inker	2018	No	830	1	1	0	0	Race/eth and sex	none	0	0	0	0	0	None	0	0	0	0	0	Race/eth and sex	1	1	0	0	1	1	0	0	0	0	0	0	0	0	0
834	Sex and race/ethnic disparities in the cross-sectional association between depressive symptoms and muscle mass: the Multi-ethnic Study of Atherosclerosis	Remigio-Baker 2015	Remigio-Baker	2015	No	834	1	1	0	0	Race/eth and sex	None	0	0	0	0	0	None	0	0	0	0	0	race/eth and sex	1	1	0	0	1	1	0	0	0	0	0	0	0	0	0
871	Neighborhood stressors and race/ethnic differences in hypertension prevalence (the Multi-Ethnic Study of Atherosclerosis)	Mujahid 2011	Mujahid	2011	No	871	1	0	0	0	Race/eth	Race/eth	1	0	0	0	1	None	0	0	0	0	0	NOne	0	0	0	0	0	0	1	0	0	0	0	0	0	0	0
873	Cardiometabolic Abnormalities Among Normal-Weight Persons From Five Racial/Ethnic Groups in the United States A Cross-sectional Analysis of Two Cohort Studies	Gujral 2017	Gujral	2017	No	873	1	0	0	0	Race/eth	Race/eth	1	0	0	0	1	None	0	0	0	0	0	Race/eth	1	0	0	0	1	1	0	0	0	0	0	0	0	0	0
874	Differences in the incidence of congestive heart failure by ethnicity: the multi-ethnic study of atherosclerosis	Bahrami 2008	Bahrami	2008	No	874	1	0	0	0	Race/eth	Race/eth	1	0	0	0	1	None	0	0	0	0	0	Race/eth	1	0	0	0	1	0	1	0	0	0	0	0	0	0	0
887	Associations between Weight-Adjusted Waist Index and Abdominal Fat and Muscle Mass: Multi-Ethnic Study of Atherosclerosis	Kim 2022	Kim	2022	No	887	1	0	0	0	Race/eth	None	0	0	0	0	0	None	0	0	0	0	0	Race/eth	1	0	0	0	1	1	0	0	0	0	0	0	0	0	0
894	Ethnic differences in coronary calcification: the Multi-Ethnic Study of Atherosclerosis (MESA)	Bild 2005	Bild	2005	No	894	1	0	0	0	Race/eth	None	0	0	0	0	0	None	0	0	0	0	0	Race/eth	1	0	0	0	1	1	0	0	0	0	0	0	0	0	0
895	Suboptimal nutritional intake for hypertension control in 4 ethnic groups	Gao 2009	Gao	2009	No	895	1	0	0	0	Race/eth	Race/eth	1	0	0	0	1	None	0	0	0	0	0	NOne	0	0	0	0	0	0	1	0	0	0	0	0	0	0	0
900	Demographic, medical, and behavioral characteristics associated with over the counter non-sterodial anti-inflammatory drug use in a population-based cohort: results from the Multi-Ethnic Study of Atherosclerosis	Delaney 2011	Delaney	2011	No	900	1	1	0	0	Race/eth and gender	Race/eth and gedner	1	1	0	0	1	None	0	0	0	0	0	None	0	0	0	0	0	0	0	0	0	0	0	0	1	0	0
905	Dyslipidemia prevalence, treatment, and control in the Multi-Ethnic Study of Atherosclerosis (MESA): gender, ethnicity, and coronary artery calcium	Goff 2006	Goff	2006	No	905	1	1	0	0	Race/eth and gender	Race/eth and gender	1	1	0	0	1	None	0	0	0	0	0	None	0	0	0	0	0	1	1	0	0	0	0	0	0	0	0
916	Racial differences in urinary incontinence prevalence and associated bother: the Multi-Ethnic Study of Atherosclerosis	Akbar 2021	Akbar	2021	No	916	1	0	0	0	Race/eth	Race/eth	1	0	0	0	1	None	0	0	0	0	0	None	0	0	0	0	0	0	0	0	0	0	0	0	1	0	0
958	Ethnicity, plasma phospholipid fatty acid composition and inflammatory/endothelial activation biomarkers in the Multi-Ethnic Study of Atherosclerosis (MESA)	Steffen 2012	Steffen	2012	No	958	1	0	0	0	Race/eth	None	0	0	0	0	0	None	0	0	0	0	0	Race/eth	1	0	0	0	1	1	0	0	0	0	0	0	0	0	0
959	Socioeconomic Status and Poor Health Outcome at 10 Years of Follow-Up in the Multi-Ethnic Study of Atherosclerosis	Shea 2016	Shea	2016	No	959	1	1	0	0	Race/eth and gender	Race/eth and gender	1	1	0	0	1	None	0	0	0	0	0	None	0	0	0	0	0	0	1	0	1	1	1	0	1	0	0
967	KCNK3 Variants Are Associated With Hyperaldosteronism and Hypertension	Manichaikul 2016	Manichaikul	2016	No	967	1	0	0	0	Race/eth	None	0	0	0	0	0	None	0	0	0	0	0	Race/eth	1	0	0	0	1	1	1	0	0	0	0	0	0	0	0
1000	Applying Novel Methods for Assessing Individual- and Neighborhood-Level Social and Psychosocial Environment Interactions with Genetic Factors in the Prediction of Depressive Symptoms in the Multi-Ethnic Study of Atherosclerosis	Bakshis 2016	Ware	2016	No	1000	1	0	0	0	Race/eth	None	0	0	0	0	0	None	0	0	0	0	0	Race/eth	1	0	0	0	1	0	0	0	0	1	0	0	0	0	0
1002	Race, Ancestry, and Vitamin D Metabolism: The Multi-Ethnic Study of Atherosclerosis	Hsu 2020	Hsu	2020	No	1002	1	0	0	0	Race/eth	None	0	0	0	0	0	NOne	0	0	0	0	0	Race/eth	1	0	0	0	1	1	0	0	0	0	0	0	0	0	0
1009	Associations of Vitamin D-Binding Globulin and Bioavailable Vitamin D Concentrations With Coronary Heart Disease Events: The Multi-Ethnic Study of Atherosclerosis (MESA	Robinson-Cohen 2017	Robinson-Cohen	2017	No	1009	1	0	0	0	race/eth	NOne	0	0	0	0	0	NOne	0	0	0	0	0	Race/eth	1	0	0	0	1	0	1	0	0	0	0	0	0	0	0
1017	Association Between Sex Hormones and Adiposity: Qualitative Differences in Women and Men in the Multi-Ethnic Study of Atherosclerosis	Mongraw-Chaffin 2015	Mongraw-Chaffin	2015	No	1017	1	1	0	0	Race/eth and sex	None	0	0	0	0	0	None	0	0	0	0	0	Race/eth and sex	1	1	0	0	1	0	0	0	0	0	0	0	1	0	0
1029	Gene expression variation between African Americans and whites is associated with coronary artery calcification: the multiethnic study of atherosclerosis	Huang 2011	Huang	2011	No	1029	1	0	0	0	Race/eth	Race/eth	1	0	0	0	1	None	0	0	0	0	0	Race/eth	1	0	0	0	1	1	0	0	0	0	0	0	0	0	0
1053	Circulating phylloquinone concentrations of adults in the United States differ according to race and ethnicity	Shea 2012	Shea	2012	No	1053	1	0	0	0	Race/eth	Race/eth	1	0	0	0	1	NOne	0	0	0	0	0	None	0	0	0	0	0	1	0	0	0	0	0	0	0	0	0
1054	Ethnic, geographic and dietary differences in arsenic exposure in the multi-ethnic study of atherosclerosis (MESA)	Jones 2019	Jones	2019	No	1054	1	0	0	0	Race/eth	Race/eth	1	0	0	0	1	None	0	0	0	0	0	Race/eth	1	0	0	0	1	1	0	0	0	0	0	0	0	0	0
1072	Social factors and leukocyte DNA methylation of repetitive sequences: the multi-ethnic study of atherosclerosis	Subramanyam 2013	Subramanyam	2013	No	1072	1	0	0	0	Race/eth	Race/eth	1	0	0	0	1	None	0	0	0	0	0	None	0	0	0	0	0	0	0	0	0	0	0	0	0	1	0
1075	Ethnic differences in the relationship of carotid atherosclerosis to coronary calcification: the Multi-Ethnic Study of Atherosclerosis	Manolio 2008	Manolio	2008	No	1075	1	0	0	0	Race/eth	None	0	0	0	0	0	None	0	0	0	0	0	Race/eth	1	0	0	0	1	1	0	0	0	0	0	0	0	0	0
1082	Experiences of Discrimination and Incident Type 2 Diabetes Mellitus: The Multi-Ethnic Study of Atherosclerosis (MESA)	Whitaker 2017	Whitaker	2017	No	1082	1	1	0	0	Race/eth and sex	None	0	0	0	0	0	NOne	0	0	0	0	0	Race/eth and sex	1	1	0	0	1	0	1	0	0	0	0	0	0	0	0
1086	Long-term Exposure to Ambient Particulate Matter and Prevalence of Subclinical Atherosclerosis in the Multi-Ethnic Study of Atherosclerosis	DiezRoux 2008	Diez Roux	2008	No	1086	0	1	0	0	Gender	None	0	0	0	0	0	None	0	0	0	0	0	Gender	0	1	0	0	1	1	0	0	0	0	0	0	0	0	0
1094	Associations of neighborhood problems and neighborhood social cohesion with mental health and health behaviors: the Multi-Ethnic Study of Atherosclerosis	Echeverria 2008	Echeverria	2008	No	1094	1	0	0	0	Race/eth	None	0	0	0	0	0	None	0	0	0	0	0	Race/eth	1	0	0	0	1	0	0	1	0	1	0	0	0	0	0
1125	Impact of Race, Ethnicity, and Multimodality Biomarkers on the Incidence of New-Onset Heart Failure With Preserved Ejection Fraction (from the Multi-Ethnic Study of Atherosclerosis)	Silverman 2016	Silverman	2016	No	1125	1	0	0	0	Race/eth	None	0	0	0	0	0	None	0	0	0	0	0	Race/eth	1	0	0	0	1	0	1	0	0	0	0	0	0	0	0
1148	Factorial invariance, scale reliability, and construct validity of the job control and job demands scales for immigrant workers: the multi-ethnic study of atherosclerosis	Fujishiro 2011	Fujishiro	2011	Yes	1148	0	0	0	1	Acculturation (immigration)	Acculturation (immigration)	0	0	0	1	1	None	0	0	0	0	0	None	0	0	0	0	0	0	0	0	0	0	0	0	0	0	1
1161	Association of Estimated GFR Calculated Using Race-Free Equations With Kidney Failure and Mortality by Black vs Non-Black Race	Gutierrez 2022	Gutierrez	2022	No	1161	1	0	0	0	Race/eth	None	0	0	0	0	0	None	0	0	0	0	0	Race/eth	1	0	0	0	1	1	0	0	0	0	0	0	1	0	0
1169	Racial and Ethnic Differences in the Association of Low-Carbohydrate Diet With Mortality in the Multi-Ethnic Study of Atherosclerosis	Oh 2022	Oh	2022	No	1169	1	0	0	0	Race/eth	None	0	0	0	0	0	None	0	0	0	0	0	Race/eth	1	0	0	0	1	0	0	0	0	0	0	0	1	0	0
1170	Racial differences in the association of serum 25-hydroxyvitamin D concentration with coronary heart disease events	Robinson-Cohen 2013	Robinson-Cohen	2013	No	1170	1	0	0	0	Race/eth	None	0	0	0	0	0	None	0	0	0	0	0	Race/eth	1	0	0	0	1	0	1	0	0	0	0	0	0	0	0
1171	Prevalence and Correlates of Myocardial Scar in a US Cohort	Turkbey 2015	Turkbey	2015	No	1171	1	1	0	0	Race/eth and gender	Race/eth and gender	1	1	0	0	1	None	0	0	0	0	0	None	0	0	0	0	0	1	0	0	0	0	0	0	0	0	0
1186	Comparison of the racial/ethnic prevalence of regular aspirin use for the primary prevention of coronary heart disease from the multi-ethnic study of atherosclerosis	Sanchez 2011	Sanchez	2011	No	1186	1	0	0	0	Race/eth	Race/eth	1	0	0	0	1	None	0	0	0	0	0	None	0	0	0	0	0	0	0	0	0	0	0	0	1	0	0
1192	Prevalence of and risk factors for subclinical cardiovascular disease in selected US Hispanic ethnic groups: the Multi-Ethnic Study of Atherosclerosis	Allison 2008	Allison	2008	No	1192	1	0	0	0	Ethnicity	Ethnicity	1	0	0	0	1	None	0	0	0	0	0	None	0	0	0	0	0	1	0	0	0	0	0	0	0	0	0
1195	Incidence of type 2 diabetes by place of birth in the Multi-Ethnic Study of Atherosclerosis (MESA)	Oza-Frank 2013	Oza-Frank	2013	No	1195	0	0	0	1	Acculturation (place of birth)	Acculturation (place of birth)	0	0	0	1	1	None	0	0	0	0	0	None	0	0	0	0	0	0	1	0	0	0	0	0	0	0	0
1221	The Interplay of Race/Ethnicity and Obesity on the Incidence of Venous Thromboembolism	Weze 2022	Weze	2022	No	1221	1	1	0	0	Race/eth and gender	None	0	0	0	0	0	None	0	0	0	0	0	Race/eth and gender	1	1	0	0	1	0	1	0	0	0	0	0	0	0	0
1230	ABO blood group is associated with peripheral arterial disease in African Americans: The Multi-Ethnic Study of Atherosclerosis (MESA	Pike 2017	Pike	2017	No	1230	1	0	0	0	Race/eth	None	0	0	0	0	0	None	0	0	0	0	0	Race/eth	1	0	0	0	1	1	1	0	0	0	0	0	0	0	0
1233	Longitudinal associations between objective and perceived healthy food environment and diet: The Multi-Ethnic Study of Atherosclerosis	Gao 2022	Gao	2022	No	1233	1	0	0	0	Race/eth	None	0	0	0	0	0	None	0	0	0	0	0	Race/eth	1	0	0	0	1	0	0	1	0	0	0	0	0	0	0
1237	Longitudinal neighbourhood determinants with cognitive health and dementia disparities: protocol of the Multi-Ethnic Study of Atherosclerosis Neighborhoods and Aging prospective cohort study	Hirsch 2022	Hirsch	2022	Yes	1237	1	0	0	0	Race/eth	None	0	0	0	0	0	None	0	0	0	0	0	Race/eth	1	0	0	0	1	0	0	0	0	0	0	0	0	0	1
1240	Association of Diabetes Subgroups With Race/Ethnicity, Risk Factor Burden and Complications: The MASALA and MESA Studies	Bancks 2021	Bancks	2021	No	1240	1	0	0	0	Race/eth	None	0	0	0	0	0	None	0	0	0	0	0	Race/eth	1	0	0	0	1	0	1	0	0	0	0	0	0	0	0
1241	Estimating ethnic differences in self-reported new use of antidepressant medications: results from the Multi-Ethnic Study of Atherosclerosis	Delaney 2009	Delaney	2009	No	1241	1	0	0	0	Race/eth	None	0	0	0	0	0	None	0	0	0	0	0	Race/eth	1	0	0	0	1	0	0	0	0	0	0	0	1	0	0
1245	Neighborhood segregation and cognitive change: Multi-Ethnic Study of Atherosclerosis	Besser 2022	Besser	2022	No	1245	1	0	1	0	Race/eth and segregation	Residential segregation	0	0	1	0	1	None	0	0	0	0	0	Race/eth	1	0	0	0	1	0	0	0	0	0	1	0	0	0	0
1252	Socioeconomic and race/ethnic differences in daily salivary cortisol profiles: the multi-ethnic study of atherosclerosis	Hajat 2010	Hajat	2010	No	1252	1	0	0	0	Race/eth	None	0	0	0	0	0	None	0	0	0	0	0	Race/eth	1	0	0	0	1	1	0	0	0	0	0	0	0	0	0
1265	Diurnal salivary cortisol and nativity/duration of residence in Latinos: The Multi-Ethnic Study of Atherosclerosis	Novak 2017	Novak	2017	No	1265	0	0	0	1	Immigration	Immigration	0	0	0	1	1	None	0	0	0	0	0	None	0	0	0	0	0	1	0	0	0	0	0	0	0	0	0
1307	Racial/ethnic heterogeneity in the socioeconomic patterning of CVD risk factors: in the United States: the multi-ethnic study of atherosclerosis	Boykin 2011	Boykin	2011	No	1307	1	0	0	0	Race/eth	None	0	0	0	0	0	None	0	0	0	0	0	race/eth	1	0	0	0	1	0	1	1	0	0	0	0	1	0	0
1330	Differences in Natriuretic Peptide Levels by Race/Ethnicity (From the Multi-Ethnic Study of Atherosclerosis)	Gupta 2017	Gupta	2017	No	1330	1	0	0	0	Race/eth	None	0	0	0	0	0	None	0	0	0	0	0	Race/eth	1	0	0	0	1	1	0	0	0	0	0	0	0	0	0
1333	Longitudinal associations of neighborhood socioeconomic characteristics and alcohol availability on drinking: Results from the Multi-Ethnic Study of Atherosclerosis (MESA)	Brenner 2015	Brenner	2015	No	1333	1	0	0	0	Race/eth	None	0	0	0	0	0	None	0	0	0	0	0	Race/eth	1	0	0	0	1	0	0	1	0	0	0	0	0	0	0
1335	Performance of the Pooled Cohort Equations in Hispanic Individuals Across the United States: Insights From the Multi-Ethnic Study of Atherosclerosis and the Dallas Heart Study	FloresRosario 2021	Rosario	2021	Yes	1335	1	0	0	0	Race/eth	None	0	0	0	0	0	None	0	0	0	0	0	Race/eth	0	0	0	0	0	0	1	0	0	0	0	0	0	0	0
1346	Racial/ethnic differences in subclinical atherosclerosis among adults with diabetes - The multiethnic study of atherosclerosis	Carnethon 2005	Carnethon	2005	No	1346	1	0	0	0	Race/eth	Race/eth	1	0	0	0	1	None	0	0	0	0	0	None	0	0	0	0	0	1	0	0	0	0	0	0	0	0	0
1359	Interaction between Social/Psychosocial Factors and Genetic Variants on Body Mass Index: A Gene-Environment Interaction Analysis in a Longitudinal Setting	Zhao 2017	Zhao	2017	No	1359	1	0	0	0	Race/eth	None	0	0	0	0	0	None	0	0	0	0	0	Race/eth	1	0	0	0	1	0	0	0	0	0	0	0	1	0	0
1362	N-terminal pro-B-type natriuretic peptide as a predictor of incident atrial fibrillation in the Multi-Ethnic Study of Atherosclerosis: the effects of age, sex and ethnicity	Patton 2013	Patton	2013	No	1362	1	0	0	0	Race/eth	None	0	0	0	0	0	None	0	0	0	0	0	Race/eth	1	0	0	0	1	0	1	0	0	0	0	0	0	0	0
1365	Hepatocyte growth factor demonstrates racial heterogeneity as a biomarker for coronary heart disease	Bielinski 2017	Bielinski	2017	No	1365	1	0	0	0	Race/eth	None	0	0	0	0	0	None	0	0	0	0	0	Race/eth	1	0	0	0	1	1	1	0	0	0	0	0	0	0	0
1367	Sex and Racial/Ethnic Differences in Cardiovascular Disease Risk Factor Treatment and Control Among Individuals With Diabetes in the Multi-Ethnic Study of Atherosclerosis (MESA	Winston 2009	Winston	2009	No	1367	1	0	0	0	Race/eth	Race/eth	1	0	0	0	1	None	0	0	0	0	0	None	0	0	0	0	0	1	0	0	0	0	0	0	1	0	0
1371	Race-Based Differences in Lipoprotein(a)-Associated Risk of Carotid Atherosclerosis	Steffen 2019	Steffen	2019	No	1371	1	0	0	0	Race/eth	None	0	0	0	0	0	None	0	0	0	0	0	Race/eth	1	0	0	0	1	1	0	0	0	0	0	0	0	0	0
1372	Lp(a) [Lipoprotein(a)]-Related Risk of Heart Failure Is Evident in Whites by Not in Other Racial/Ethnic Groups	Steffen 2018	Steffen	2018	No	1372	1	0	0	0	Race/eth	None	0	0	0	0	0	None	0	0	0	0	0	Race/eth	1	0	0	0	1	0	1	0	0	0	0	0	0	0	0
1377	Race Is a Key Variable in Assigning Lipoprotein(a) Cutoff Values for Coronary Heart Disease Risk Assessment The Multi-Ethnic Study of Atherosclerosis	Guan 2015	Guan	2015	No	1377	1	0	0	0	Race/eth	None	0	0	0	0	0	None	0	0	0	0	0	Race/eth	1	0	0	0	1	0	1	0	0	0	0	0	0	0	0
1394	Associations of anger, anxiety, and depressive symptoms with carotid arterial wall thickness: the multi-ethnic study of atherosclerosis	Ohira 2012	Ohira	2012	No	1394	1	0	0	0	Race/eth	None	0	0	0	0	0	None	0	0	0	0	0	Race/eth	1	0	0	0	1	1	0	0	0	0	0	0	0	0	0
1399	Sex differences in diabetes and risk of incident coronary artery disease in healthy young and middle-aged adults	Kalyani 2014	Kalyani	2014	No	1399	0	1	0	0	Sex/gender	None	0	0	0	0	0	None	0	0	0	0	0	Sex/gender	0	1	0	0	1	0	1	0	0	0	0	0	0	0	0
1416	Sex and ethnic differences in the associations between lipoprotein(a) and peripheral arterial disease in the Multi-Ethnic Study of Atherosclerosis	Forbang 2016	Forbang	2016	No	1416	1	1	0	0	Race/eth and gender	None	0	0	0	0	0	None	0	0	0	0	0	Race/eth and gender	1	1	0	0	1	0	1	0	0	0	0	0	0	0	0
1428	Lipoprotein(a) Levels Are Associated With Subclinical Calcific Aortic Valve Disease in White and Black Individuals: The Multi-Ethnic Study of Atherosclerosis	Cao 2016	Cao	2016	No	1428	1	0	0	0	Race/eth	None	0	0	0	0	0	None	0	0	0	0	0	Race/eth	1	0	0	0	1	1	0	0	0	0	0	0	0	0	0
1441	Cardiovascular function in multi-ethnic study of atherosclerosis: normal values by age, sex, and ethnicity	Natori 2006	Natori	2006	No	1441	1	1	0	0	Race/eth and gender	Race/eth and gender	1	1	0	0	1	None	0	0	0	0	0	None	0	0	0	0	0	1	0	0	0	0	0	0	0	0	0
1449	Relationship of pericardial fat with biomarkers of inflammation and hemostasis, and cardiovascular disease: the Multi-Ethnic Study of Atherosclerosis	Ong 2015	Ong	2015	No	1449	1	0	0	0	Race/eth	None	0	0	0	0	0	None	0	0	0	0	0	Race/eth	1	0	0	0	1	1	1	0	0	0	0	0	0	0	0
1455	Race/ethnic and sex differences in large and small artery elasticity -- results of the multi-ethnic study of atherosclerosis (MESA	Duprez 2009	Duprez	2009	No	1455	1	0	0	0	Race/eth	Race/eth	1	0	0	0	1	None	0	0	0	0	0	None	0	0	0	0	0	1	0	0	0	0	0	0	0	0	0
1458	Intrinsic contribution of gender and ethnicity to normal ankle-brachial index values: the Multi-Ethnic Study of Atherosclerosis (MESA)	Aboyans 2007	Aboyans	2007	No	1458	1	1	0	0	Race/eth and gender	None	0	0	0	0	0	None	0	0	0	0	0	Race/eth and gender	1	1	0	0	1	1	0	0	0	0	0	0	0	0	0
1463	Race/Ethnicity-Specific Associations between Smoking, Serum Leptin, and Abdominal Fat: The Multi-Ethnic Study of Atherosclerosis	Kianoush 2018	Kianoush	2018	No	1463	1	0	0	0	Race/eth	None	0	0	0	0	0	None	0	0	0	0	0	Race/eth	1	0	0	0	1	1	0	0	0	0	0	0	0	0	0
1469	Racial/ethnic differences in the association of triglycerides with other metabolic syndrome components: the Multi-Ethnic Study of Atherosclerosis	Lin 2011	Lin	2011	No	1469	1	0	0	0	Race/eth	None	0	0	0	0	0	None	0	0	0	0	0	Race/eth	1	0	0	0	1	1	0	0	0	0	0	0	1	0	0
1475	Association of acculturation levels and prevalence of diabetes in the multi-ethnic study of atherosclerosis (MESA)	Kandula 2008	Kandula	2008	No	1475	0	0	0	1	Acculturation	Acculturation	0	0	0	1	1	None	0	0	0	0	0	None	0	0	0	0	0	0	1	0	0	0	0	0	0	0	0
1491	Job Strain, Occupational Category, Systolic Blood Pressure, and Hypertension Prevalence: The Multi-Ethnic Study of Atherosclerosis	Landsbergis 2015	Landsbergis	2015	No	1491	1	1	0	0	Race/eth and gender	None	0	0	0	0	0	None	0	0	0	0	0	Race/eth and gender	1	1	0	0	1	0	1	0	0	0	0	0	0	0	0
1499	Ethnic and sex differences in fatty liver on cardiac computed tomography: the multi-ethnic study of atherosclerosis	Tota-Maharaj 2014	Tota-Maharaj	2014	No	1499	1	0	0	0	Race/eth	None	0	0	0	0	0	None	0	0	0	0	0	None	1	0	0	0	1	1	0	0	0	0	0	0	0	0	0
1501	Sociodemographic Correlates of Cognition in the Multi-Ethnic Study of Atherosclerosis (MESA)	Fitzpatrick 2015	Fitzpatrick	2015	No	1501	1	1	0	1	Race/eth and gender and acculturation (years lived in US)	Race/eth and gender and acculturation (years lived in US)	1	1	0	1	1	None	0	0	0	0	0	None	0	0	0	0	0	0	0	0	0	0	1	0	0	0	0
1502	Prevalence of age-related macular degeneration in 4 racial/ethnic groups in the multi-ethnic study of atherosclerosis	Klein 2006	Klein	2006	No	1502	1	0	0	0	Race/eth	Race/eth	1	0	0	0	1	None	0	0	0	0	0	None	0	0	0	0	0	0	0	0	0	0	0	0	1	0	0
1509	Race/ethnicity, neighborhood socioeconomic status and cardio-metabolic risk	Merkin 2020	Merkin	2020	No	1509	1	0	0	0	Race/eth	None	0	0	0	0	0	None	0	0	0	0	0	None	1	0	0	0	1	0	0	0	0	0	0	0	1	0	0
1531	Perceived racial/ethnic discrimination, smoking and alcohol consumption in the Multi-Ethnic Study of Atherosclerosis (MESA)	Borrell 2010	Borrell	2010	No	1531	1	0	0	0	Race/eth	None	0	0	0	0	1	None	0	0	0	0	0	Race/eth	1	0	0	0	1	0	0	1	0	0	0	0	0	0	0
1537	Do socioeconomic gradients in subclinical atherosclerosis vary according to acculturation level? Analyses of mexican-americans in the multi-ethnic study of atherosclerosis	Gallo 2009	Gallo	2009	No	1537	0	0	0	1	Acculturation	Acculturation (# years in US)	0	0	0	1	1	None	0	0	0	0	0	None	0	0	0	0	0	1	0	0	0	0	0	0	0	0	0
1540	Sex differences in predictors of longitudinal changes in carotid artery stiffness: the Multi-Ethnic Study of Atherosclerosis	Stern 2015	Stern	2015	No	1540	0	1	0	0	Gender	None	0	0	0	0	0	None	0	0	0	0	0	Gender	0	1	0	0	1	1	0	0	0	0	0	0	0	0	0
1541	Associations of work hours, job strain, and occupation with endothelial function: the Multi-Ethnic Study of Atherosclerosis (MESA)	Charles 2014	Charles	2014	No	1541	0	1	0	0	Sex	None	0	0	0	0	0	None	0	0	0	0	0	Sex	0	1	0	0	1	1	0	0	0	0	0	0	0	0	0
1552	Using MRI to assess aortic wall thickness in the multiethnic study of atherosclerosis: distribution by race, sex, and age	Li 2004	Li	2004	No	1552	1	1	0	0	Race/eth and gender	None	0	0	0	0	0	None	0	0	0	0	0	Race/eth and sex	1	1	0	0	1	1	0	0	0	0	0	0	0	0	0
1553	Immigration assimilation and BMI and waist size: a longitudinal examination among hispanic and chinese participants in the multi-ethnic study of atherosclerosis	Albrecht 2013	Albrecht	2013	No	1553	1	0	0	1	Ethnicity and acculturation (assimilation)	Acculturation (assimilation)	0	0	0	1	1	None	0	0	0	0	0	Ethnicity	1	0	0	0	1	0	0	0	0	0	0	0	1	0	0
1560	Understanding the high prevalence of diabetes in U.S. south Asians compared with four racial/ethnic groups: the MASALA and MESA studies	Kanaya 2014	Kanaya	2014	No	1560	1	0	0	0	Race/eth	Race/eth	1	0	0	0	1	None	0	0	0	0	0	None	0	0	0	0	0	1	1	0	0	0	0	0	0	0	0
1565	Identification and Predictors for Cardiovascular Disease Risk Equivalents among Adults With Diabetes Mellitus	Zhao 2021	Zhao	2021	No	1565	1	1	0	0	Race/eth and gender	None	0	0	0	0	0	None	0	0	0	0	0	Race/eth and gender	1	1	0	0	1	0	1	0	0	0	0	0	0	0	0
1570	Validation of an Albuminuria Self-assessment Tool in the Multi-Ethnic Study of Atherosclerosis	Tanner 2015	Tanner	2015	Yes	1570	1	0	0	0	Race/eth	None	0	0	0	0	0	None	0	0	0	0	0	Race/eth	1	0	0	0	1	0	0	0	0	0	0	0	1	0	0
1573	Psychosocial Predictors of Metabolic Syndrome among Latino Groups in the Multi-Ethnic Study of Atherosclerosis (MESA)	Ortiz 2015	Ortiz	2015	No	1573	1	0	0	0	Race/eth	None	0	0	0	0	0	None	0	0	0	0	0	Race/eth	1	0	0	0	1	0	0	0	0	0	0	0	1	0	0
1596	Coronary Calcium Predicts Events Better With Absolute Calcium Scores Than Age-Sex-Race/Ethnicity Percentiles: MESA (Multi-Ethnic Study of Atherosclerosis	Budoff 2009	Budoff	2009	Yes	1596	1	1	0	0	Race/eth and sex/gender	None	0	0	0	0	0	None	0	0	0	0	0	Raxce/eth and sex/gender	1	1	0	0	1	0	1	0	0	0	0	0	0	0	0
1597	Associations of work hours with carotid intima-media thickness and ankle-brachial index: the Multi-Ethnic Study of Atherosclerosis (MESA)	Charles 2012	Charles	2012	No	1597	0	1	0	0	Sex/gender	None	0	0	0	0	0	None	0	0	0	0	0	sex/gender	0	1	0	0	1	1	0	0	0	0	0	0	0	0	0
1601	Association of cardiovascular disease risk factors with coronary artery calcium volume versus density	Thomas 2018	Thomas	2018	No	1601	1	1	0	0	Race/eth and sex/gender	Race/eth and sex/gender	1	1	0	0	1	None	0	0	0	0	0	None	0	0	0	0	0	1	0	0	0	0	0	0	0	0	0
1602	Racial/ethnic heterogeneity in associations of blood pressure and incident cardiovascular disease by functional status in a prospective cohort: the Multi-Ethnic Study of Atherosclerosis	Kaiser 2018	Kaiser	2018	No	1602	1	0	0	0	Race/eth	None	0	0	0	0	0	None	0	0	0	0	0	Race/eth	1	0	0	0	1	0	1	0	0	0	0	0	0	0	0
1604	Comparing coronary artery calcium among U.S. South Asians with four racial/ethnic groups: The MASALA and MESA studies (vol 234, pg 102, 2014)	Kanaya 2014	Kanaya	2014	No	1604	1	0	0	0	Race/eth	Race/eth	1	0	0	0	1	None	0	0	0	0	0	None	0	0	0	0	0	1	0	0	0	0	0	0	0	0	0
1626	Left ventricular mass and ventricular remodeling among Hispanic subgroups compared with non-Hispanic blacks and whites: MESA (Multi-ethnic Study of Atherosclerosis	Rodriguez 2010	Rodriguez	2010	No	1626	1	0	0	0	Race/eth	Race/eth	1	0	0	0	1	None	0	0	0	0	0	None	0	0	0	0	0	1	0	0	0	0	0	0	0	0	0
1628	The effect of novel cardiovascular risk factors on the ethnic-specific odds for peripheral arterial disease in the Multi-Ethnic Study of Atherosclerosis (MESA)	Allison 2006	Allison	2006	No	1628	1	0	0	0	Race/eth	Race/eth	1	0	0	0	1	None	0	0	0	0	0	None	0	0	0	0	0	0	1	0	0	0	0	0	0	0	0
1630	Occupational characteristics and the progression of carotid artery intima-media thickness and plaque over 9 years: the Multi-Ethnic Study of Atherosclerosis (MESA)	Fujishiro 2015	Fujishiro	2015	No	1630	0	1	0	0	Sex/gender	None	0	0	0	0	0	None	0	0	0	0	0	Sex/gender	0	1	0	0	1	1	0	0	0	0	0	0	0	0	0
1634	Racial/Ethnic Differences in Sleep Disturbances: The Multi-Ethnic Study of Atherosclerosis (MESA)	Chen 2015	Chen	2015	No	1634	1	0	0	0	Race/eth	Race/eth	1	0	0	0	1	None	0	0	0	0	0	None	0	0	0	0	0	0	0	0	0	0	0	1	0	0	0
1666	Ethnicity and sex modify the association of serum c-reactive protein with microalbuminuria	Palmas 2008	Palmas	2008	No	1666	1	0	0	0	Race/eth	None	0	0	0	0	0	None	0	0	0	0	0	Race/eth	1	0	0	0	1	1	0	0	0	0	0	0	0	0	0
1668	Availability of recreational resources and physical activity in adults	DiezRoux 2007	Diez Roux	2007	No	1668	1	0	0	0	Race/eth	None	0	0	0	0	0	None	0	0	0	0	0	Race/eth	1	0	0	0	1	0	0	1	0	0	0	0	0	0	0
1670	Associations of acculturation and socioeconomic status with subclinical cardiovascular disease in the multi-ethnic study of atherosclerosis	Lutsey 2008	Lutsey	2008	No	1670	1	0	0	1	Race/eth and acculturation	Acculturation	0	0	0	1	1	None	0	0	0	0	0	Race/eth	1	0	0	0	1	1	0	0	0	0	0	0	0	0	0
1671	Race/ethnicity, residential segregation, and exposure to ambient air pollution: the Multi-Ethnic Study of Atherosclerosis (MESA)	Jones 2014	Jones	2014	No	1671	1	0	1	0	Race/eth and segregation	Race/eth and segregation	1	0	1	0	1	None	0	0	0	0	0	None	0	0	0	0	0	0	0	0	0	0	0	0	0	0	1
1688	Perceived Discrimination and Incident Cardiovascular Events: The Multi-Ethnic Study of Atherosclerosis	Everson-Rose 2015	Everson-Rose	2015	No	1688	1	1	0	0	Race/eth and sex/gender	None	0	0	0	0	0	None	0	0	0	0	0	Race/eth and sex/gender	1	1	0	0	1	0	1	0	0	0	0	0	0	0	0
1705	Neighborhood built environment and cognition in non-demented older adults: The Multi-Ethnic Study of Atherosclerosis	Besser 2018	Besser	2018	No	1705	1	0	0	0	Race/eth	None	0	0	0	0	0	None	0	0	0	0	0	Race/eth	1	0	0	0	1	0	0	0	0	0	1	0	0	0	0
1706	Socioeconomic factors and leukocyte telomere length in a multi-ethnic sample: findings from the multi-ethnic study of atherosclerosis (MESA)	Carroll 2013	Carroll	2013	No	1706	1	0	0	0	Race/eth	None	0	0	0	0	0	None	0	0	0	0	0	Race/eth	1	0	0	0	1	1	0	0	0	0	0	0	0	0	0
1722	Urinary Stress Hormones, Hypertension, and Cardiovascular Events: The Multi-Ethnic Study of Atherosclerosis	Inoue 2021	Inoue	2021	No	1722	0	1	0	0	Sex/gender	None	0	0	0	0	0	None	0	0	0	0	0	Sex/gender	0	1	0	0	1	0	1	0	0	0	0	0	0	0	0
1733	Associations of body mass index and insulin resistance with leptin, adiponectin, and the leptin-to-adiponectin ratio across ethnic groups: the Multi-Ethnic Study of Atherosclerosis (MESA)	Rasmussen-Torvik 2012	Rasmussen-Torvik	2012	No	1733	1	0	0	0	Race/eth	None	0	0	0	0	0	None	0	0	0	0	0	Race/eth	1	0	0	0	1	1	0	0	0	0	0	0	1	0	0
1740	Associations between socioeconomic status markers and depressive symptoms by race and gender: results from the Multi-Ethnic Study of Atherosclerosis (MESA	Peplinski 2018	Peplinski	2018	No	1740	1	1	0	0	Race/eth and sex/gender	None	0	0	0	0	0	None	0	0	0	0	0	Race/eth and sex/gender	1	1	0	0	1	0	0	0	0	1	0	0	0	0	0
1741	Immigrant status and cardiovascular risk over time: results from the Multi-Ethnic Study of Atherosclerosis	Le-Scherban 2016	LÃª-Scherban	2016	No	1741	0	0	0	1	Acculturation (Immigration)	Acculturation (immigration)	0	0	0	1	1	None	0	0	0	0	0	None	0	0	0	0	0	0	0	0	0	0	0	0	1	0	0
1744	Methods for estimation of disparities in medication use in an observational cohort study: results from the Multi-Ethnic Study of Atherosclerosis	McClelland 2013	McClelland	2013	No	1744	1	1	0	0	Race/eth and sex	None	0	0	0	0	0	None	0	0	0	0	0	Race/eth and sex/gender	1	1	0	0	1	0	0	0	0	0	0	0	1	0	0
1753	Racial and Ethnic Differences in Self-Reported Periodontal Disease in the Multi-Ethnic Study of Atherosclerosis (MESA)	Weatherspoon 2016	Weatherspoon	2016	No	1753	1	0	0	0	Race/eth	Race/eth	1	0	0	0	1	None	0	0	0	0	0	None	0	0	0	0	0	0	0	0	0	0	0	0	1	0	0
1762	Racial variations in the prevalence of refractive errors in the United States: the multi-ethnic study of atherosclerosis	Pan 2013	Pan	2013	No	1762	1	0	0	0	Race/eth	None	0	0	0	0	0	None	0	0	0	0	0	Race/eth	0	0	0	0	0	0	0	0	0	0	0	0	1	0	0
1767	Visual Impairment in White, Chinese, Black, and Hispanic Participants from the Multi-Ethnic Study of Atherosclerosis Cohort	Fisher 2015	Fisher	2015	No	1767	1	0	0	0	Race/eth	None	0	0	0	0	0	None	0	0	0	0	0	Race/eth	1	0	0	0	1	0	0	0	0	0	0	0	1	0	0
1769	Associations of Candidate Genes to Age-Related Macular Degeneration Among Racial/Ethnic Groups in the Multi-Ethnic Study of Atherosclerosis	Klein 2013	Klein	2013	No	1769	1	0	0	0	Race/eth	None	0	0	0	0	0	None	0	0	0	0	0	Race/eth	1	0	0	0	1	0	0	0	0	0	0	0	1	0	0
1773	Determinants and normal values of ascending aortic diameter by age, gender, and race/ethnicity in the Multi-Ethnic Study of Atherosclerosis (MESA)	Turkbey 2014	Turkbey	2014	No	1773	1	1	0	0	Race/eth and sex/gender	None	0	0	0	0	0	None	0	0	0	0	0	Race/eth and sex/gender	1	1	0	0	1	1	0	0	0	0	0	0	0	0	0
1784	Correlates of coronary artery calcified plaque in blacks and whites with type 2 diabetes	Wagenknecht 2011	Wagenknecht	2011	No	1784	1	0	0	0	Race/eth	None	0	0	0	0	0	None	0	0	0	0	0	Race/eth	1	0	0	0	1	1	0	0	0	0	0	0	0	0	0
1794	Racial Differences in Urinary Incontinence Prevalence, Overactive Bladder and Associated Bother among Men: The Multi-Ethnic Study of Atherosclerosis	Akbar 2021	Akbar	2021	No	1794	1	0	0	0	Race/eth	Race/eth	1	0	0	0	1	None	0	0	0	0	0	None	0	0	0	0	0	0	0	0	0	0	0	0	1	0	0
1795	Change in waist circumference with longer time in the United States among Hispanic and Chinese immigrants: the modifying role of the neighborhood built environment	Albrecht 2015	Albrecht	2015	No	1795	1	0	0	1	Race/eth and acculturation (immigration)	acculturation (immigration)	0	0	0	1	1	None	0	0	0	0	0	Race/eth	1	0	0	0	1	0	0	0	0	0	0	0	1	0	0
1801	Assessing the spatial heterogeneity in black-white differences in optimal cardiovascular health and the impact of individual- and neighborhood-level risk factors: The Multi-Ethnic Study of Atherosclerosis (MESA)	Tabb 2020	Tabb	2020	No	1801	1	0	0	0	Race/eth	Race/eth	1	0	0	0	1	None	0	0	0	0	0	None	0	0	0	0	0	0	0	0	0	0	0	0	1	0	0
1811	References Values for Left Atrial Volumes, Emptying Fractions, Strains, and Strain Rates and Their Determinants by Age, Gender, and Ethnicity: The Multiethnic Study of Atherosclerosis (MESA	Win 2021	de Vasconcellos	2021	Yes	1811	1	1	0	0	Race/eth and sex/gender	None	0	0	0	0	0	None	0	0	0	0	0	Race/eth and sex/gender	1	1	0	0	1	1	0	0	0	0	0	0	0	0	0
1812	Risk Factors for the Development and Progression of Thoracic Aorta Calcification: The Multi-Ethnic Study of Atherosclerosis	Youssef 2015	Youssef	2015	No	1812	1	1	0	0	Race/eth and sex/gender	None	0	0	0	0	0	None	0	0	0	0	0	Race/eth and sex/gender	1	1	0	0	1	1	0	0	0	0	0	0	0	0	0
1835	Associations between Obstructive Sleep Apnea, Sleep Duration, and Abnormal Fasting Glucose The Multi-Ethnic Study of Atherosclerosis	Bakker 2015	Bakker	2015	No	1835	1	0	0	0	Race/eth	None	0	0	0	0	0	None	0	0	0	0	0	Race/eth	1	0	0	0	1	1	0	0	0	0	0	0	0	0	0
1836	Race/Ethnicity, Spirometry Reference Equations, and Prediction of Incident Clinical Events: The Multi-Ethnic Study of Atherosclerosis (MESA) Lung Study	Elmaleh-Sachs 2022	Elmaleh-Sachs	2021	Yes	1836	1	0	0	0	Race/eth	Race/eth	1	0	0	0	1	None	0	0	0	0	0	None	0	0	0	0	0	0	0	0	1	0	0	0	1	0	0
1840	Genome-wide study of percent emphysema on computed tomography in the general population. The Multi-Ethnic Study of Atherosclerosis Lung/SNP Health Association Resource Study	Manichaikul 2014	Manichaikul	2014	No	1840	1	0	0	0	Race/eth	None	0	0	0	0	0	None	0	0	0	0	0	Race/eth	1	0	0	0	1	1	0	0	0	0	0	0	0	0	0
1846	Pathophysiology Underlying Demographic and Obesity Determinants of Sleep Apnea Severity	Sands 2022	Sands	2022	No	1846	1	0	0	0	Race/eth	Race/eth	1	0	0	0	1	None	0	0	0	0	0	None	0	0	0	0	0	0	0	0	0	0	0	1	0	0	0
1848	Non-REM Apnea and Hypopnea Duration Varies across Population Groups and Physiologic Traits	Borker 2021	Borker	2021	No	1848	1	0	0	0	Race/eth	Race/eth	1	0	0	0	1	None	0	0	0	0	0	None	0	0	0	0	0	0	0	0	0	0	0	1	0	0	0
1849	Association between Obstructive Sleep Apnea and Cardiovascular Risk Factors: Variation by Age, Sex and Race. The Multi-Ethnic Study of Atherosclerosis	ReisGeovanini 2018	Reis Geovanini	2018	No	1849	1	1	0	0	Race/eth and sex/gender	None	0	0	0	0	0	None	0	0	0	0	0	Race/eth and sex/gender	1	1	0	0	1	1	1	0	0	0	0	0	0	0	0
1864	Explaining racial/ethnic differences in all-cause mortality in the Multi-Ethnic Study of Atherosclerosis (MESA): Substantive complexity and hazardous working conditions as mediating factors	Fujishiro 2017	Fujishiro	2017	No	1864	1	0	0	0	Race/eth	Race/eth	1	0	0	0	1	None	0	0	0	0	0	None	0	0	0	0	0	0	0	0	0	0	0	0	1	0	0
1873	Correlates of changes in walking during the retirement transition: The Multi-Ethnic Study of Atherosclerosis	Jones 2018	Jones	2018	No	1873	0	1	0	0	Sex/gender	None	0	0	0	0	0	None	0	0	0	0	0	Sex/gender	0	0	0	0	0	0	0	1	0	0	0	0	0	0	0
1876	Unequal Exposure or Unequal Vulnerability? Contributions of Neighborhood Conditions and Cardiovascular Risk Factors to Socioeconomic Inequality in Incident Cardiovascular Disease in the Multi-Ethnic Study of Atherosclerosis	Hussein 2018	Hussein	2017	No	1876	1	1	0	0	Race/eth and sex/gender	Race/eth and sex/gender	1	1	0	0	0	None	0	0	0	0	0	None	0	0	0	0	0	0	1	0	0	0	0	0	0	0	0
1885	Sex differences in subclinical atherosclerosis by race/ethnicity in the multi-ethnic study of atherosclerosis	Kim 2011	Kim	2011	No	1885	1	1	0	0	Race/eth and sex/gender	None	0	0	0	0	0	None	0	0	0	0	0	Race/eth and sex/gender	1	1	0	0	1	1	0	0	0	0	0	0	0	0	0
1896	Genetic variants associated with VLDL, LDL and HDL particle size differ with race/ethnicity	Frazier-Wood 2013	Frazier-Wood	2013	No	1896	1	0	0	0	Race/eth	None	0	0	0	0	0	None	0	0	0	0	0	Race/eth	1	0	0	0	1	1	0	0	0	0	0	0	0	0	0
1911	Association between Obstructive Sleep Apnea and Left Ventricular Structure by Age and Gender: the Multi-Ethnic Study of Atherosclerosis	Javaheri 2016	Javaheri	2016	No	1911	0	1	0	0	Sex/gender	None	0	0	0	0	0	None	0	0	0	0	0	sex/gender	0	1	0	0	1	1	0	0	0	0	0	0	0	0	0
1915	Agreement between self-reported and objectively measured sleep duration among white, black, Hispanic, and Chinese adults in the United States: Multi-Ethnic Study of Atherosclerosis	Jackson 2018	Jackson	2018	No	1915	1	0	0	0	Race/eth	Race/eth	1	0	0	0	1	None	0	0	0	0	0	None	0	0	0	0	0	0	0	0	0	0	0	1	0	0	0
1931	Selected occupational characteristics and change in leukocyte telomere length over 10 years: The Multi-Ethnic Study of Atherosclerosis (MESA)	Fujishiro 2018	Fujishiro	2018	No	1931	1	0	0	0	Race/eth	Race/eth	1	0	0	0	1	None	0	0	0	0	0	None	0	0	0	0	0	1	0	0	0	0	0	0	0	0	0
1932	Race/ethnicity and telomere length in the Multi-Ethnic Study of Atherosclerosis	DiezRoux 2009	Diez Roux	2009	No	1932	1	1	0	0	Race/eth and sex/gender	Race/eth	1	0	0	0	1	None	0	0	0	0	0	Sex/gender	0	0	0	0	0	1	0	0	0	0	0	0	0	0	0
1937	Cross-cultural comparison of the sleep-disordered breathing prevalence among Americans and Japanese	Yamagishi 2010	Yamagishi	2010	No	1937	1	0	0	0	Race/eth	Race/eth	1	0	0	0	1	None	0	0	0	0	0	None	0	0	0	0	0	0	0	0	0	0	0	1	0	0	0
1940	Ethnic-specific risks for atherosclerotic calcification of the thoracic and abdominal aorta (from the Multi-Ethnic Study of Atherosclerosis)	Allison 2009	Allison	2009	No	1940	1	0	0	0	Race/eth	Race/eth	1	0	0	0	1	None	0	0	0	0	0	None	0	0	0	0	0	1	0	0	0	0	0	0	0	0	0
1971	Are immigrant enclaves healthy places to live? The Multi-ethnic Study of Atherosclerosis	Osypuk 2009	Osypuk	2009	No	1971	0	0	0	1	Acculturation (Immigration)	Acculturation (immigration)	0	0	0	1	1	None	0	0	0	0	0	None	0	0	0	0	0	0	0	1	0	0	0	0	0	0	0
1974	Cross-Sectional Comparison of Coronary Artery Calcium Scores Between Caucasian Men in the United States and Japanese Men in Japan The Multi-Ethnic Study of Atherosclerosis and the Shiga Epidemiological Study of Subclinical Atherosclerosis	Fujiyoshi 2014	Fujiyoshi	2014	No	1974	1	0	0	0	Race/eth	Race/eth	1	0	0	0	1	None	0	0	0	0	0	None	0	0	0	0	0	1	0	0	0	0	0	0	0	0	0
1986	The association between chronic stress type and C-reactive protein in the multi-ethnic study of atherosclerosis: does gender make a difference?	Shivpuri 2012	Shivpuri	2012	No	1986	1	0	0	0	Race/eth	None	0	0	0	0	0	None	0	0	0	0	0	Race/eth	0	0	0	0	0	1	0	0	0	0	0	0	0	0	0
1988	Health Literacy Within a Diverse Community-Based Cohort: The Multi-Ethnic Study of Atherosclerosis (vol 41, pg 815, 2020)	Anderson 2021	Anderson	2021	No	1988	1	0	0	0	Race/eth	None	0	0	0	0	0	None	0	0	0	0	0	Race/eth	0	0	0	0	0	0	0	0	0	0	0	0	0	0	1
1990	Ethnic Differences in Hypertension Incidence Among Middle-Aged and Older Adults The Multi-Ethnic Study of Atherosclerosis	Carson 2011	Carson	2011	No	1990	1	0	0	0	Race/eth	Race/eth	1	0	0	0	1	None	0	0	0	0	0	None	0	0	0	0	0	0	1	0	0	0	0	0	0	0	0
1996	Normal reference values for the adult right ventricle by magnetic resonance imaging	Tandri 2006	Tandri	2006	Yes	1996	0	1	0	0	Sex/ggender	None	0	0	0	0	0	None	0	0	0	0	0	Sex/gender	0	1	0	0	1	1	0	0	0	0	0	0	0	0	0
1999	Is neighborhood racial/ethnic composition associated with depressive symptoms? The multi-ethnic study of atherosclerosis	Mair 2010	Mair	2010	No	1999	1	1	0	0	Race/eth and sex/gender	None	0	0	0	0	0	None	0	0	0	0	0	Race/eth and sex/gender	1	1	0	0	1	0	0	0	0	1	0	0	0	0	0
2000	Relation of Stress Hormones (Urinary Catecholamines/Cortisol) to Coronary Artery Calcium in Men Versus Women (from the Multi-Ethnic Study of Atherosclerosis [MESA])	Zipursky 2017	Zipursky	2017	No	2000	1	0	0	0	Race/eth	None	0	0	0	0	0	None	0	0	0	0	0	Sex/gender	0	1	0	0	1	1	0	0	0	0	0	0	0	0	0
2018	Race and ethnic variation in excessive daytime sleepiness: the multi-ethnic study of atherosclerosis	Baron 2010	Baron	2010	No	2018	1	0	0	0	Race/eth	Race/eth	1	0	0	0	1	None	0	0	0	0	0	None	0	0	0	0	0	0	0	0	0	0	0	1	0	0	0
2023	Interactions Between Race/Ethnicity and Anthropometry in Risk of Incident Diabetes: The Multi-Ethnic Study of Atherosclerosis	Lutsey 2010	Lutsey	2010	No	2023	1	0	0	0	Race/eth	None	0	0	0	0	0	None	0	0	0	0	0	race/eth	1	0	0	0	1	0	1	0	0	0	0	0	0	0	0
2047	Hypertension guidelines and coronary artery calcification among South Asians: Results from MASALA and MESA	Patel 2021	Patel	2021	No	2047	1	0	0	0	Race/eth	None	0	0	0	0	0	None	0	0	0	0	0	Race/eth	1	0	0	0	1	0	1	0	0	0	0	0	0	0	0
2052	Neighborhoods and racial/ethnic differences in ideal cardiovascular health (the Multi-Ethnic Study of Atherosclerosis)	Mujahid 2017	Mujahid	2017	No	2052	1	0	0	0	Race/eth	None	0	0	0	0	0	None	0	0	0	0	0	None	0	0	0	0	0	0	0	0	0	0	0	0	1	0	0
2072	Factors influencing time-location patterns and their impact on estimates of exposure: the Multi-Ethnic Study of Atherosclerosis and Air Pollution (MESA Air	Spalt 2016	Spalt	2016	No	2072	1	0	0	0	Race/eth	None	0	0	0	0	0	None	0	0	0	0	0	None	0	0	0	0	0	0	0	0	0	0	0	0	0	0	1
2089	Combined hyperlipidemia in relation to race/ethnicity, obesity, and insulin resistance in the Multi-Ethnic Study of Atherosclerosis	Paramsothy 2009	Paramsothy	2009	No	2089	1	0	0	0	Race/eth	None	0	0	0	0	0	None	0	0	0	0	0	None	0	0	0	0	0	0	1	0	0	0	0	0	0	0	0
2097	Historical redlining and cardiovascular health: The Multi-Ethnic Study of Atherosclerosis	Mujahid 2021	Mujahid	2021	No	2097	1	0	1	0	Race/eth and segregation (redlining)	Segregation (redlining)	0	0	1	0	1	None	0	0	0	0	0	Race/eth	1	0	0	0	1	0	0	0	0	0	0	0	1	0	0
2114	Long-term neighborhood ethnic composition and weight-related outcomes among immigrants: The Multi-Ethnic Study of Atherosclerosis	Le-Scherban 2019	LÃª-Scherban	2019	No	2114	1	0	0	0	Race/eth	None	0	0	0	0	0	None	0	0	0	0	0	Race/eth	1	0	0	0	1	0	0	1	0	0	0	0	0	0	0
						TOTALS	215	74	9	22			74	21	7	22	103		0	0	0	0	0		147	53	2	3	162	119	63	11	3	6	9	8	44	1	6

## Sheet: Inequalities
Covidencenum	StudyID	Author	Year	Methodsonly	Aironly	Strat	CombinedMESA	Structural	BE	Socialcontext	Stressors	Socialsupport	Title	SES measure as primary exposure, outcome, or stratification variable	Included at all: Idividual SES	Included at all: Health insurance coverage	Included at all: Employment status and occupational role	As Exposure	Exposure: Idividual SES	Exposure: Health insurance coverage	Exposure: Employment status and occupational role	As Stratifier	Stratifier: Idividual SES	Stratifier: Health insurance coverage	Stratifier: Employment status and occupational role	As Outcome	Biomarkers	CVD	Lifestyle	Respiratory	Mentalhealth	Cogdem	Sleep	Other	Genetics	No_health_outcome
7	Lemelin 2009	Lemelin	2009	No	No	No	No	No	No	Yes	No	No	Life-course socioeconomic positions and subclinical atherosclerosis in the multi-ethnic study of atherosclerosis	Childhood and adult socioeconomic position (SEP) was associated with lower subclinical cardiovascular disease (CVD) and the effect of neighborhood SEP on subclinical CVD differed by gender.	1	0	0	1	1	0	0	0	0	0	0	0	1	0	0	0	0	0	0	0	0	0
70	Gold 2021	Gold	2021	No	No	Yes	No	No	No	No	No	No	Health insurance status and type associated with varying levels of glycemic control in the US: The multi-ethnic study of atherosclerosis (MESA)	Access to health insurance (comared to no insurance) and private health insurance were associated with lower fasting glucose.	0	1	0	1	0	1	0	0	0	0	0	0	1	1	0	0	0	0	0	0	0	0
96	Needham 2019	Needham	2019	No	No	No	No	Yes	No	No	No	No	Sociodemographic correlates of change in leukocyte telomere length during mid- to late-life: The Multi-Ethnic Study of Atherosclerosis	Education and income were not associated with ten-year telomere attrition.	1	0	0	1	1	0	0	0	0	0	0	0	1	0	0	0	0	0	0	0	0	0
175	Foster 2013	Foster	2013	No	No	Yes	No	Yes	No	No	No	No	The prevalence and clinical correlates of nonalcoholic fatty liver disease (NAFLD) in African Americans: the multiethnic study of atherosclerosis (MESA)	Greater educational attainment was associated with lower odds of non-alcoholic fatty liver disease (NAFLD).	1	0	0	1	1	0	0	0	0	0	0	0	0	0	0	0	0	0	0	1	0	0
266	Patel 2022	Patel	2022	No	No	No	No	Yes	No	No	No	No	Associations of Demographic, Socioeconomic, and Cognitive Characteristics With Mobile Health Access: MESA (Multi-Ethnic Study of Atherosclerosis)	Income, education, and health insurance status were associated with differences in internet access and mobile health oppotunities.	1	1	0	1	1	1	0	0	0	0	0	0	0	0	0	0	0	0	0	0	0	1
358	Hajat 2013	Hajat	2013	No	No	Yes	No	No	No	Yes	Yes	No	Air pollution and individual and neighborhood socioeconomic status: evidence from the Multi-Ethnic Study of Atherosclerosis (MESA)	Individual measures of socioeconomic status (education, income, wealth, and occupation) were associated with small, but higher predicted air pollutant concentrations.	1	0	1	1	1	0	1	0	0	0	0	0	0	0	0	0	0	0	0	0	0	1
426	Charles 2020	Charles	2020	No	No	Yes	No	Yes	No	No	Yes	No	Work Hours and Cognitive Function: The Multi-Ethnic Study of Atherosclerosis	Greater work hours, but not occupational status, was associated with lower cognitive function.	0	0	1	1	0	0	1	0	0	0	0	0	0	0	0	0	0	1	0	0	0	0
452	DiezRoux 2005	Diez Roux	2005	No	No	Yes	No	Yes	No	No	No	No	Acculturation and socioeconomic position as predictors of coronary calcification in a multiethnic sample	Educational attainment, but not income, was associated with presence of coronary artery calcification, and this association differed by race/ethnicity.	1	0	0	1	1	0	0	0	0	0	0	0	1	0	0	0	0	0	0	0	0	0
486	Evenson 2012	Evenson	2012	No	No	Yes	No	Yes	Yes	No	Yes	No	Associations of adult physical activity with perceived safety and police-recorded crime: the Multi-ethnic Study of Atherosclerosis	Education did not modify the associations of perceived safety and police-recorded crime measures with physical activity.	1	0	0	0	0	0	0	1	1	0	0	0	0	0	1	0	0	0	0	0	0	0
524	Brown 2020	Brown	2020	No	No	No	No	Yes	No	No	Yes	Yes	Social regulation of inflammation related gene expression in the multi-ethnic study of atherosclerosis	Individual and parental education were not associated with global expression of genes underlying four biological processes chronic inflammation, inflammatory response, immune response, and regulation of inflammatory response.	1	0	0	1	1	0	0	0	0	0	0	0	0	0	0	0	0	0	0	0	1	0
541	Brown 2019	Brown	2019	No	No	No	No	Yes	No	No	Yes	Yes	Expression of socially sensitive genes: The multi-ethnic study of atherosclerosis	Individual and parental education were not associated with global expression of genes previously found to be sensitive to social factors genes (1,854 transcripts from 1,305 unique genes), but were associated with expression for various individual genes.	1	0	0	1	1	0	0	0	0	0	0	0	0	0	0	0	0	0	0	0	1	0
626	Brenner 2015b	Brenner	2015	No	No	Yes	No	Yes	Yes	Yes	No	No	Association of Alcohol Availability and Neighborhood Socioeconomic Characteristics With Drinking: Cross-Sectional Results From the Multi-Ethnic Study of Atherosclerosis (MESA	The relationship of neighborhood disadvantage and the density of alcohol outlets around individuals’ homes with alcohol use differed by income level, with a weaker to absent association at higher individual income levels.	1	0	0	0	0	0	0	1	1	0	0	0	0	0	1	0	0	0	0	0	0	0
638	Ranjit 2007	Ranjit	2007	No	No	Yes	No	Yes	No	No	No	No	Socioeconomic position, race/ethnicity, and inflammation in the multi-ethnic study of atherosclerosis	The relationship of household income and education with inflammation differed by race/ethnicity.	1	0	0	1	1	0	0	0	0	0	0	0	1	0	0	0	0	0	0	0	0	0
639	DeMoraes 2019	De Moraes	2018	No	No	Yes	No	Yes	No	Yes	No	No	Sex and ethnicity modify the associations between individual and contextual socioeconomic indicators and ideal cardiovascular health: MESA study	The relationship between socioeconomic status (SES) and ideal cardiovascular health is sex-SES indices specific.	1	0	0	1	1	0	0	0	0	0	0	0	0	0	0	0	0	0	0	1	0	0
684	Park 2021	Park	2021	No	No	Yes	Yes	No	No	Yes	Yes	No	Examining Optimism, Psychosocial Risks, and Cardiovascular Health Using Life's Simple 7 Metrics in the Multi-Ethnic Study of Atherosclerosis and the Jackson Heart Study	The relationship between optimism and future cardiovascular health did not differ by education, income, or employment.	1	0	1	0	0	0	0	1	1	0	1	0	0	0	0	0	0	0	0	1	0	0
722	Dulin 2022	Dulin	2022	No	No	Yes	Yes	No	No	No	Yes	Yes	Examining relationships between perceived neighborhood social cohesion and ideal cardiovascular health and whether psychosocial stressors modify observed relationships among JHS, MESA, and MASALA participants	Education and income modified the association of low) neighborhood social cohesion with cardiovascular risk factors.	1	0	0	0	0	0	0	1	1	0	0	0	0	0	0	0	0	0	0	1	0	0
774	Nazzal 2018	Nazzal	2018	No	No	No	Yes	No	No	No	No	No	Educational Inequalities in Cardiovascular Risk Factor and Blood Pressure Control in the Elderly Comparison of MESA Cohort and Chilean NHS Survey Outcome Measures	Educational attainment was associated with control of cardiovascular risk factors.	1	0	0	1	1	0	0	0	0	0	0	0	1	0	1	0	0	0	0	1	0	0
780	Castro-Diehl 2014	Castro-Diehl	2014	No	No	Yes	No	Yes	No	No	Yes	No	Associations of socioeconomic and psychosocial factors with urinary measures of cortisol and catecholamines in the Multi-Ethnic Study of Atherosclerosis (MESA)	Lower income and wealth, but not education, were associated with higher levels of stress hormones urinary cortisol and catecholamines.	1	0	0	1	1	0	0	0	0	0	0	0	1	0	0	0	0	0	0	0	0	0
825	Aiello 2009	Aiello	2009	No	No	No	No	No	No	No	Yes	No	Socioeconomic and psychosocial gradients in cardiovascular pathogen burden and immune response: the multi-ethnic study of atherosclerosis	Lower educational attainment, but not income, was associated with higher pathogen burden.	1	0	0	1	1	0	0	0	0	0	0	0	1	0	0	0	0	0	0	0	0	0
900	Delaney 2011	Delaney	2011	No	No	No	No	Yes	No	No	No	No	Demographic, medical, and behavioral characteristics associated with over the counter non-sterodial anti-inflammatory drug use in a population-based cohort: results from the Multi-Ethnic Study of Atherosclerosis	Education and income were associated with prescription versus over the counter use of non-steroidal anti-inflammatory (NSAID) medications, and this differed by NSAID type.	1	0	0	1	1	0	0	0	0	0	0	0	0	0	0	0	0	0	0	1	0	0
959	Shea 2016	Shea	2016	No	No	Yes	No	Yes	No	No	No	No	Socioeconomic Status and Poor Health Outcome at 10 Years of Follow-Up in the Multi-Ethnic Study of Atherosclerosis	Lower income and education were associated with general poor health outcomes over 10 years.	1	0	0	1	1	0	0	0	0	0	0	0	0	1	0	1	1	1	0	1	0	0
1072	Subramanyam 2013	Subramanyam	2013	No	No	Yes	No	Yes	No	No	No	No	Social factors and leukocyte DNA methylation of repetitive sequences: the multi-ethnic study of atherosclerosis	Greater wealth, but not education or income, was associated with DNA methylation of Alu (but not LINE-1) repetitive sequences.	1	0	0	1	1	0	0	0	0	0	0	0	0	0	0	0	0	0	0	0	1	0
1073	Needham 2015	Needham	2015	No	No	No	No	No	No	No	No	No	Life course socioeconomic status and DNA methylation in genes related to stress reactivity and inflammation: The multi-ethnic study of atherosclerosis	Socioeconomic status was associated with DNA methylation for 10 of 18 genes (related to inflammation) assessed.	1	0	0	1	1	0	0	0	0	0	0	0	0	0	0	0	0	0	0	0	1	0
1074	Schmitz 2022	Schmitz	2022	No	No	No	Yes	No	No	Yes	No	No	The Socioeconomic Gradient in Epigenetic Ageing Clocks: Evidence from the Multi-Ethnic Study of Atherosclerosis and the Health and Retirement Study	Of 8 epigenetic clock indices assessed, a comprehensive socioeconomic status index was associated with 2 epigenetic clocks.	1	0	0	1	1	0	0	0	0	0	0	0	1	0	0	0	0	0	0	0	0	0
1086	DiezRoux 2008	Diez Roux	2008	No	No	Yes	No	Yes	No	No	Yes	No	Long-term Exposure to Ambient Particulate Matter and Prevalence of Subclinical Atherosclerosis in the Multi-Ethnic Study of Atherosclerosis	Associations of particulate matter exposures with subclinical disease did not differ by education	1	0	0	0	0	0	0	1	1	0	0	0	1	0	0	0	0	0	0	0	0	0
1207	Smith 2017	Smith	2017	No	No	Yes	Yes	No	No	No	Yes	No	Gene-by-Psychosocial Factor Interactions Influence Diastolic Blood Pressure in European and African Ancestry Populations: Meta-Analysis of Four Cohort Studies	Investigators did not observe evidence to support a gene-by-education (environment) interaction on blood pressure.	1	0	0	0	0	0	0	1	1	0	0	0	1	0	0	0	0	0	0	0	0	0
1232	Jones 2018	Jones	2018	No	No	Yes	No	No	No	No	No	No	Physical Activity, Sedentary Behavior, and Retirement: The Multi-Ethnic Study of Atherosclerosis	Retirement (predictor) was associated with decreases in moderate and vigorous physical activity and increases in recreational walking; this association differed across socioeconomic spectrum (modifier).	1	0	1	1	0	0	1	1	1	0	0	0	0	0	1	0	0	0	0	0	0	0
1237	Hirsch 2022	Hirsch	2022	Yes	No	No	No	Yes	Yes	Yes	Yes	Yes	Longitudinal neighbourhood determinants with cognitive health and dementia disparities: protocol of the Multi-Ethnic Study of Atherosclerosis Neighborhoods and Aging prospective cohort study	This is the protocol for MESA Neighborhoods and Aging, which will investigate determinants of disparities in cognitive outcomes by socioeconomic position (stratification) and race/ethnicity and assess the contribution of neighbourhood environments to disparities (outcome).	1	0	0	0	0	0	0	1	1	0	0	0	0	0	0	0	0	0	0	0	0	1
1239	Christine 2017	Christine	2017	Yes	No	No	No	No	No	Yes	No	No	Individual- and Area-Level SES in Diabetes Risk Prediction: The Multi-Ethnic Study of Atherosclerosis	Inclusion of education and income in a diabetes risk prediction model with clinical covariates did not improve diabetes risk prediction model discrimination (have event or not), but did help model calibration (estimate absolute risk).	1	0	0	1	1	0	0	0	0	0	0	0	0	1	0	0	0	0	0	0	0	0
1252	Hajat 2010	Hajat	2010	No	No	Yes	No	Yes	No	No	No	No	Socioeconomic and race/ethnic differences in daily salivary cortisol profiles: the multi-ethnic study of atherosclerosis	Lower socioeconomic status was associated with lower levels of wake-up cortisol and less steep decline during the early part of the day.	1	0	0	1	1	0	0	0	0	0	0	0	1	0	0	0	0	0	0	0	0	0
1285	Auchincloss 2007	Auchincloss	2007	No	No	Yes	No	No	No	Yes	No	No	Association of insulin resistance with distance to wealthy areas: the multi-ethnic study of atherosclerosis	The relationship between local neighborhood poverty and insulin resistance differed by individual annual income level.	1	0	0	0	0	0	0	1	1	0	0	0	1	0	0	0	0	0	0	0	0	0
1297	Seeman 2018	Seeman	2018	No	No	Yes	No	No	No	No	Yes	No	The Great Recession worsened blood pressure and blood glucose levels in American adults	The US Great Recession was associated with worsening glucose and blood pressure control, and the effect was stronger for those in the labor market, homeowners, and who had investment income (but not by educational attainment).	1	0	1	0	0	0	0	1	1	0	1	0	1	0	0	0	0	0	0	1	0	0
1298	Wang 2022	Wang	2022	No	No	No	No	No	No	Yes	Yes	No	DNA Methylation Mediates the Association Between Individual and Neighborhood Social Disadvantage and Cardiovascular Risk Factors	Socioeconomic status (education) is associated with multiple cardiovascular risk factors and this association may be mediated by DNA methylation.	1	0	0	1	1	0	0	0	0	0	0	0	1	0	0	0	0	0	0	1	0	0
1307	Boykin 2011	Boykin	2011	No	No	Yes	No	Yes	No	No	No	No	Racial/ethnic heterogeneity in the socioeconomic patterning of CVD risk factors: in the United States: the multi-ethnic study of atherosclerosis	Inverse relationships of education and income with major cardiovascular risk factors differed by race/ethnicity (weaker or absent for Hispanic and Chinese adults).	1	0	0	1	1	0	0	0	0	0	0	0	0	1	1	0	0	0	0	1	0	0
1332	Curl 2013	Curl	2013	No	No	No	No	No	Yes	No	No	No	Associations of organic produce consumption with socioeconomic status and the local food environment: Multi-Ethnic Study of Atherosclerosis (MESA)	Greater educational attainment was associated with higher prevalence of self-reported consumption of organic produce.	1	0	0	1	1	0	0	0	0	0	0	0	0	0	1	0	0	0	0	0	0	0
1333	Brenner 2015	Brenner	2015	No	No	Yes	No	Yes	Yes	Yes	No	No	Longitudinal associations of neighborhood socioeconomic characteristics and alcohol availability on drinking: Results from the Multi-Ethnic Study of Atherosclerosis (MESA)	Relationships between current alcohol use and neighborhood socioeconomic status (SES) and between weekly beer consumption and neighborhood SES were generally stronger among individuals with higher incomes.	1	0	0	0	0	0	0	1	1	0	0	0	0	0	1	0	0	0	0	0	0	0
1359	Zhao 2017	Zhao	2017	No	No	No	Yes	No	No	No	Yes	Yes	Interaction between Social/Psychosocial Factors and Genetic Variants on Body Mass Index: A Gene-Environment Interaction Analysis in a Longitudinal Setting	Childhood socioeconomic position (parental education) may modify the genetic effect in the gene/region around SNP rs9540493 on BMI.	1	0	0	0	0	0	0	1	1	0	0	0	0	0	0	0	0	0	0	1	0	0
1380	Le-Scherban 2018	LÃª-Scherban	2018	No	No	No	No	Yes	No	No	No	No	Child and Adult Socioeconomic Status and the Cortisol Response to Acute Stress: Evidence From the Multi-Ethnic Study of Atherosclerosis	Higher composite socioeconomic status (SES) during childhood and adulthood were associated with better physiologic acute stress response (recovery)	1	0	0	1	1	0	0	0	0	0	0	0	1	0	0	0	0	0	0	0	0	0
1418	Gutierrez 2012	Gutierrez	2012	No	No	Yes	No	No	No	No	No	No	Associations of socioeconomic status and processed food intake with serum phosphorus concentration in community-living adults: the Multi-Ethnic Study of Atherosclerosis (MESA)	Socioeconomic status (education and income) was not associated with serum phosphorus levels after adjustment for potential confounding.	1	0	0	1	1	0	0	0	0	0	0	0	1	0	0	0	0	0	0	0	0	0
1467	Fujishiro 2013	Fujishiro	2013	No	No	Yes	No	No	No	Yes	Yes	No	Current employment status, occupational category, occupational hazard exposure and job stress in relation to telomere length: the Multiethnic Study of Atherosclerosis (MESA)	Employment status, occupational category, and job strain were not associated with leukocyte telomere length.	0	0	1	1	0	0	1	0	0	0	0	0	1	0	0	0	0	0	0	0	0	0
1488	Fujishiro 2012	Fujishiro	2012	No	No	No	No	No	No	No	Yes	No	Occupational gradients in smoking behavior and exposure to workplace environmental tobacco smoke: the multi-ethnic study of atherosclerosis	Blue-collar jobs and workplaces are associated with greater cumulative smoking and exposure to environmental tobacco smoke.	0	0	1	1	0	0	1	0	0	0	0	0	0	0	1	0	0	0	0	0	0	0
1501	Fitzpatrick 2015	Fitzpatrick	2015	No	No	Yes	No	Yes	No	Yes	No	Yes	Sociodemographic Correlates of Cognition in the Multi-Ethnic Study of Atherosclerosis (MESA)	Education, household income, health insurance status, and occupational status were associated with cognitive fucntion.	1	1	1	1	1	1	1	0	0	0	0	0	0	0	0	0	0	1	0	0	0	0
1531	Borrell 2010	Borrell	2010	No	No	Yes	No	Yes	No	No	Yes	No	Perceived racial/ethnic discrimination, smoking and alcohol consumption in the Multi-Ethnic Study of Atherosclerosis (MESA)	The relationship between expereiences of discrimination and smoking and alcohol consumption did not differ by education or income level.	1	0	0	0	0	0	0	1	1	0	0	0	0	0	1	0	0	0	0	0	0	0
1537	Gallo 2009	Gallo	2009	No	No	Yes	No	Yes	No	No	No	No	Do socioeconomic gradients in subclinical atherosclerosis vary according to acculturation level? Analyses of mexican-americans in the multi-ethnic study of atherosclerosis	The relationship between socioeconomic position (SEP), determined by education and income, and subclinical cardiovascular disease and calcification differs across the spectrum of acculturation; positive association at lower acculturation.	1	0	0	1	1	0	0	0	0	0	0	0	1	0	0	0	0	0	0	0	0	0
1541	Charles 2014	Charles	2014	No	No	Yes	No	Yes	No	No	Yes	No	Associations of work hours, job strain, and occupation with endothelial function: the Multi-Ethnic Study of Atherosclerosis (MESA)	Among occupational status, blue-collar workers had worse endothelial function compared to those in the management/professional and services categories.	0	0	1	1	0	0	1	0	0	0	0	0	1	0	0	0	0	0	0	0	0	0
1599	Fujishiro 2011	Fujishiro	2011	No	No	No	No	No	No	No	Yes	No	Associations of occupation, job control and job demands with intima-media thickness: the Multi-Ethnic Study of Atherosclerosis (MESA)	Blue-collar jobs and lower levels of job control were associated with the development of subclinical atherosclerosis.	0	0	1	1	0	0	1	0	0	0	0	0	1	0	0	0	0	0	0	0	0	0
1601	Thomas 2018	Thomas	2018	No	No	No	No	Yes	No	No	No	No	Association of cardiovascular disease risk factors with coronary artery calcium volume versus density	Education and income were associated with coronary artery calcification volume and density.	1	0	0	1	1	0	0	0	0	0	0	0	1	0	0	0	0	0	0	0	0	0
1628	Allison 2006	Allison	2006	No	No	Yes	No	Yes	No	No	No	No	The effect of novel cardiovascular risk factors on the ethnic-specific odds for peripheral arterial disease in the Multi-Ethnic Study of Atherosclerosis (MESA)	Higher education associated with lower odds of peripheral artery disease and may mediate race differences in PAD.	1	0	0	1	1	0	0	0	0	0	0	0	0	1	0	0	0	0	0	0	0	0
1630	Fujishiro 2015	Fujishiro	2015	No	No	Yes	No	Yes	No	No	Yes	No	Occupational characteristics and the progression of carotid artery intima-media thickness and plaque over 9 years: the Multi-Ethnic Study of Atherosclerosis (MESA)	Employment status, occupational category, and job strain and physical activity were not associated with progression of subclinical cardiovascular disease.	0	0	1	1	0	0	1	0	0	0	0	0	1	0	0	0	0	0	0	0	0	0
1668	DiezRoux 2007	Diez Roux	2007	No	No	Yes	No	Yes	Yes	No	No	No	Availability of recreational resources and physical activity in adults	The relationship of availability of recreational resources with physical activity level was stronger at lower incomes.	1	0	0	0	0	0	0	1	1	0	0	0	0	0	1	0	0	0	0	0	0	0
1670	Lutsey 2008	Lutsey	2008	No	No	Yes	No	Yes	No	No	No	No	Associations of acculturation and socioeconomic status with subclinical cardiovascular disease in the multi-ethnic study of atherosclerosis	Higher education associated with lower odds of peripheral artery disease and may mediate race differences in PAD.	1	0	0	1	1	0	0	0	0	0	0	0	1	0	0	0	0	0	0	0	0	0
1672	Merkin 2014	Merkin	2014	No	No	No	No	No	No	No	No	No	Life course socioeconomic status and longitudinal accumulation of allostatic load in adulthood: multi-ethnic study of atherosclerosis	Among those with low allostatic load (AL) high adult education and higher cumulative (parental and adult) education were associated with a significantly slower increase in AL over time.	1	0	0	1	1	0	0	0	0	0	0	0	0	0	0	0	0	0	0	1	0	0
1705	Besser 2018	Besser	2018	No	No	Yes	No	Yes	Yes	No	No	No	Neighborhood built environment and cognition in non-demented older adults: The Multi-Ethnic Study of Atherosclerosis	Educational attainment modified the association between social destination density and cognitive function, whereing higher social destination density was associated with worse DSF scores among those with low education (<= 12 years) but not in those with high education.	1	0	0	0	0	0	0	1	1	0	0	0	0	0	0	0	0	1	0	0	0	0
1706	Carroll 2013	Carroll	2013	No	No	Yes	No	Yes	No	No	No	No	Socioeconomic factors and leukocyte telomere length in a multi-ethnic sample: findings from the multi-ethnic study of atherosclerosis (MESA)	Home ownership (vs renting) and greater parental education, but not participant education or income, were associated with longer leukocyte telomere length, and this was only observed among Hispanic and white participants.	1	0	0	1	1	0	0	0	0	0	0	0	1	0	0	0	0	0	0	0	0	0
1740	Peplinski 2018	Peplinski	2018	No	No	Yes	No	Yes	No	Yes	No	No	Associations between socioeconomic status markers and depressive symptoms by race and gender: results from the Multi-Ethnic Study of Atherosclerosis (MESA	The relationships of income, education, and occupation with depression differed by race/ethnicity and gender.	1	0	1	1	1	0	1	0	0	0	0	0	0	0	0	0	1	0	0	0	0	0
1756	Park 2022	Park	2022	No	No	Yes	Yes	No	No	Yes	Yes	Yes	Social support, psychosocial risks, and cardiovascular health: Using harmonized data from the Jackson Heart Study, Mediators of Atherosclerosis in South Asians Living in America Study, and Multi-Ethnic Study of Atherosclerosis	The relationship between social support and future cardiovascular health did not differ by education, income, or employment.	1	0	1	0	0	0	0	1	1	0	1	0	0	0	0	0	0	0	0	1	0	0
1767	Fisher 2015	Fisher	2015	No	No	Yes	No	Yes	No	No	No	No	Visual Impairment in White, Chinese, Black, and Hispanic Participants from the Multi-Ethnic Study of Atherosclerosis Cohort	Association between Education, household income, health insurance status, and occupational status and visual impairment.	1	1	1	1	1	1	1	0	0	0	0	0	0	0	0	0	0	0	0	1	0	0
1800	Tomey 2013	Tomey	2013	No	No	Yes	No	No	Yes	Yes	No	No	Associations between neighborhood characteristics and self-rated health: A cross-sectional investigation in the Multi-Ethnic Study of Atherosclerosis (MESA) cohort	The association between greater walkability and better self-rated physical health was stronger in those with lower incomes, but did not differ by education or employment.	1	0	1	0	0	0	0	1	1	0	1	0	0	0	0	0	1	0	0	1	0	0
1810	Lovasi 2011	Lovasi	2011	No	No	No	No	No	No	No	No	No	Socioeconomic Status is Positively Associated with Percent Emphysema on CT Scan: The MESA Lung Study	Education, income, and wealth were positively associated with percent emphysema (unexpected direction of association).	1	0	0	1	1	0	0	0	0	0	0	0	1	0	0	0	0	0	0	0	0	0
1812	Youssef 2015	Youssef	2015	No	No	No	No	Yes	No	No	No	No	Risk Factors for the Development and Progression of Thoracic Aorta Calcification: The Multi-Ethnic Study of Atherosclerosis	After adjustment for clinical, behavioral, and social determinants of health, education and income were not associated with incident thoracic aortic calcium.	1	0	0	1	1	0	0	0	0	0	0	0	1	0	0	0	0	0	0	0	0	0
1864	Fujishiro 2017	Fujishiro	2017	No	No	Yes	No	Yes	No	No	Yes	No	Explaining racial/ethnic differences in all-cause mortality in the Multi-Ethnic Study of Atherosclerosis (MESA): Substantive complexity and hazardous working conditions as mediating factors	When assessing racial/ethnic disparities in mortality, substantive complexity of work mediated the higher rate of death for African Americans compared to white participants.	0	0	1	1	0	0	1	0	0	0	0	0	0	0	0	0	0	0	0	1	0	0
1866	Hicken 2013	Hicken	2013	No	No	Yes	No	Yes	No	No	Yes	No	Do psychosocial stress and social disadvantage modify the association between air pollution and blood pressure?: the multi-ethnic study of atherosclerosis	There were weak, but stronger, associations of PM2.5 with blood pressure in higher socioeconomic status groups.	1	0	0	0	0	0	0	1	1	0	0	0	1	0	0	0	0	0	0	0	0	0
1873	Jones 2018b	Jones	2018	No	No	No	No	Yes	Yes	Yes	Yes	Yes	Correlates of changes in walking during the retirement transition: The Multi-Ethnic Study of Atherosclerosis	There was a small increase in recreational walking, but not change in walking for transportation, after retirement with differences by socioeconomic position. (retirement and SEP predictors, SEP stratifier)	1	0	1	1	1	0	1	1	1	0	0	0	0	0	1	0	0	0	0	0	0	0
1876	Hussein 2018	Hussein	2017	No	No	No	No	Yes	Yes	Yes	Yes	Yes	Unequal Exposure or Unequal Vulnerability? Contributions of Neighborhood Conditions and Cardiovascular Risk Factors to Socioeconomic Inequality in Incident Cardiovascular Disease in the Multi-Ethnic Study of Atherosclerosis	Socioeconomic position (education, income, and wealth) was associated with incident cardiovascular disease and this association differed by neighborhood SEP, race, and sex.	1	0	0	1	1	0	0	0	0	0	0	0	0	1	0	0	0	0	0	0	0	0
1931	Fujishiro 2018	Fujishiro	2018	No	No	Yes	No	Yes	No	No	Yes	No	Selected occupational characteristics and change in leukocyte telomere length over 10 years: The Multi-Ethnic Study of Atherosclerosis (MESA)	Occupational complexity was not associated with rate of telomere length attrition overall in MESA, but was among white men.	0	0	1	1	0	0	1	0	0	0	0	0	1	0	0	0	0	0	0	0	0	0
1988	Anderson 2021	Anderson	2021	No	No	Yes	No	Yes	No	No	No	No	Health Literacy Within a Diverse Community-Based Cohort: The Multi-Ethnic Study of Atherosclerosis (vol 41, pg 815, 2020)	Individuals with lower income were more likely to be categorized as having limited health literacy.	1	0	0	1	1	0	0	0	0	0	0	0	0	0	0	0	0	0	0	0	0	1
2010	Crawford 2018	Crawford	2018	No	No	No	No	No	No	No	Yes	No	Examining the Role of Neighborhood-Level Foreclosure in Smoking and Alcohol Use Among Older Adults in the Multi-Ethnic Study of Atherosclerosis	Educational attainment modified the relationship of neighborhood forclosures during the US Great Recession (2005-2012) with concurrent smoking, but not with alcohol use.	1	0	0	0	0	0	0	1	1	0	0	0	0	0	1	0	0	0	0	0	0	0
2072	Spalt 2016	Spalt	2016	No	No	Yes	No	Yes	Yes	No	Yes	No	Factors influencing time-location patterns and their impact on estimates of exposure: the Multi-Ethnic Study of Atherosclerosis and Air Pollution (MESA Air	Socioeconomic status was informative to help predict total time indoors.	1	0	0	1	1	0	0	0	0	0	0	0	0	0	0	0	0	0	0	0	0	1
															59	4	18	50	40	4	14	20	20	0	4	0	29	6	12	1	3	4	0	16	4	5

## Sheet: Built environment
Covidencenum	StudyID	Author	Year	Title	Methods only	Socialcontext	Stressors	Socialsupport	BE variable(s) that are of primary interest in abstract, title, or primary aims of study	BE variable as exposure/predictor	BE variable as outcome	BE variable used to stratify sample or associations looked at separately by level of BE variable (effect modification)	Notes	BE is exposure	BE is outcome	BE is stratification varible/effect modifier	Stratifer: PA/ recreational environment	Stratifier: food environment	Stratifier: Aesthetics	Stratifier: Pop density/urban	Stratifier: Street connectivity	Stratifier: Walkability/walk destin	Stratifier: Transit access	Stratifier: Parks/green	Exposure: PA/recreational environment	Exposure: food environment	Exposure: Aesthetics	Exposure: Pop density/urban	Exposure: Street connectivity	Exposure: Walkability/walk destin	Exposure: Transit access	Exposure: Parks/green	Outcome: PA/ recreational environment	Outcome: food environment	Outcome: Aesthetics	Outcome: Pop density/urban	Outcome: Street connectivity	Outcome:Walkability/ walk destin	Outcome: Transit access	Outcome: Parks/green	Included at all: PA/ recreational environment (GIS or survey)	Included at all: Food environment (GIS or survey)	Included at all: Aesthetics	Included at all: GIS population density or urbanicity	Included at all: GIS street connectivity	Included at all: GIS walking destinations or walkability	Included at all: GIS transit	Included at all: GIS Greenness/Parks	Included at all: Other
95	Johnson 2018	Johnson	2018	Associations Between the Built Environment and Objective Measures of Sleep The Multi-Ethnic Study of Atherosclerosis	No	No	No	No	built environment (Street Smart Walk Score, social engagement destinations, street intersections, and population density)	built environment (Street Smart Walk Score, social engagement destinations, street intersections, and population density)	N/A	N/A		1	0	0	0	0	0	0	0	0	0	0	0	0	0	1	1	1	0	0	0	0	0	0	0	0	0	0	0	0	0	1	1	1	0	0	0
273	Gao 2022	Gao	2022	Longitudinal Associations between Objective and Perceived Healthy Food Environment and Diet: The Multi-Ethnic Study of Atherosclerosis	No	No	Yes	No	Four measures of local food environment using survey-based measures (e.g. perceptions of healthier food availability) and geographic information system (GIS)-based measures (e.g. distance to and density of healthier food stores)	Four measures of local food environment using survey-based measures (e.g. perceptions of healthier food availability) and geographic information system (GIS)-based measures (e.g. distance to and density of healthier food stores)	N/A	N/A		1	0	0	0	0	0	0	0	0	0	0	0	1	0	0	0	0	0	0	0	0	0	0	0	0	0	0	0	1	0	0	0	0	0	0	0
288	Li 2022	Li	2022	Comparing effects of Euclidean buffers and network buffers on associations between built environment and transport walking: the Multi-Ethnic Study of Atherosclerosis	Yes	No	No	No	(GIS)all walkable destinations, consisting of common and popular destinations for daily life. Also included subsets frequent social destinations	(GIS)all walkable destinations, consisting of common and popular destinations for daily life. Also included subsets frequent social destinations	N/A	N/A		1	0	0	0	0	0	0	0	0	0	0	0	0	0	0	0	1	0	0	0	0	0	0	0	0	0	0	0	0	0	0	0	1	0	0	0
292	Allen 2011	Allen	2011	The Association of Health Professional Shortage Areas and Cardiovascular Risk Factor Prevalence, Awareness and Control in the Multi-Ethnic Study of Atherosclerosis (MESA)	No	No	No	No	health professional shortage areas (PC-HPSA)	health professional shortage areas (PC-HPSA)	N/A	N/A		1	0	0	0	0	0	0	0	0	0	0	0	0	0	0	0	0	0	0	0	0	0	0	0	0	0	0	0	0	0	0	0	0	0	0	1
308	Mujahid 2008	Mujahid	2008	Neighborhood Characteristics and Hypertension	No	No	Yes	Yes	walking environment, availability of healthy foods (all survey)	walking environment, availability of healthy foods (all survey)	N/A	N/A		1	0	0	0	0	0	0	0	0	0	0	1	1	0	0	0	0	0	0	0	0	0	0	0	0	0	0	1	1	0	0	0	0	0	0	0
352	Remigio-Baker 2014	Remigio-Baker	2014	Physical Environment May Modify The Association Between Depressive Symptoms And Change In Waist Circumference: The Multi-Ethnic Study Of Atherosclerosis	No	Yes	Yes	Yes	neighborhood physical environment (i.e. walking environment, availability of healthy food) (all survey)	N/A	N/A	neighborhood physical environment (i.e. walking environment, availability of healthy food) (all survey)		0	0	1	1	1	0	0	0	0	0	0	0	0	0	0	0	0	0	0	0	0	0	0	0	0	0	0	1	1	0	0	0	0	0	0	0
360	Wing 2016	Wing	2016	Change in Neighborhood Characteristics and Change in Coronary Artery Calcium: A Longitudinal Investigation in the Multi-Ethnic Study of Atherosclerosis (MESA) Cohort	No	Yes	No	No	density of recreational facilities, density of healthy food stores (GIS); and survey based measures of availability of healthy food (2 items), walking environment (4 items).	density of recreational facilities, density of healthy food stores (GIS); and survey based measures of availability of healthy food (2 items), walking environment (4 items).	N/A	N/A		1	0	0	0	0	0	0	0	0	0	0	1	1	0	0	0	0	0	0	0	0	0	0	0	0	0	0	1	1	0	0	0	0	0	0	0
474	Auchincloss 2009	Auchincloss	2009	Neighborhood Resources for Physical Activity and Healthy Foods and Incidence of Type 2 Diabetes Mellitus	No	No	No	No	healthy food stores; facilities for PA; walkability (Survey)	healthy food stores; facilities for PA (Survey)	N/A	N/A		1	0	0	0	0	0	0	0	0	0	0	1	1	0	0	0	0	0	0	0	0	0	0	0	0	0	0	1	1	0	0	0	0	0	0	0
583	Franco 2009	Franco	2009	Availability of healthy foods and dietary patterns: the Multi-Ethnic Study of Atherosclerosis	No	No	No	No	Availability of healthy food (GIS)	availability of healthy foods was directly assessed by using 3 measures: in all food stores within their census tract, in their closest food store, and in all food stores within 1 mile (1.6 km) of their residence	N/A	N/A		1	0	0	0	0	0	0	0	0	0	0	0	1	0	0	0	0	0	0	0	0	0	0	0	0	0	0	0	1	0	0	0	0	0	0	0
623	Moore 2013	Moore	2013	Home and Work Neighborhood Environments in Relation to Body Mass Index: The Multi-Ethnic Study of Atherosclerosis (MESA)	No	Yes	No	Yes	Neighborhood physical environment (walking environment, recreational facilities, and food stores) derived from locational data on businesses, and survey data.	Neighborhood physical environment (walking environment, recreational facilities, and food stores) derived from locational data on businesses, and survey data.	N/A	N/A	Unique because used for both home and work; used the bayesian for survey of work (excluding self)	1	0	0	0	0	0	0	0	0	0	0	1	1	0	0	0	0	0	0	0	0	0	0	0	0	0	0	1	1	0	0	0	0	0	0	0
626	Brenner 2015	Brenner	2015	Associations of Alcohol Availability and Neighborhood Socioeconomic Characteristics With Drinking: Cross-Sectional Results From the Multi-Ethnic Study of Atherosclerosis (MESA)	No	Yes	No	No	alcohol outlet density (GIS)	alcohol outlet density (GIS)	N/A	N/A	mainly about alc density -- I would maybe only put in stressors	1	0	0	0	0	0	0	0	0	0	0	0	1	0	0	0	0	0	0	0	0	0	0	0	0	0	0	0	1	0	0	0	0	0	0	0
668	Doubleday 2022	Doubleday	2022	Neighborhood greenspace and risk of type 2 diabetes in a prospective cohort: the Multi- Ethnic Study of Atherosclerosis	No	No	No	No	greenspace	annual and high vegetation season median greenness determined by satellite (Normalized Difference Vegetation Index) within 1000 m of participant homes	N/A	N/A		1	0	0	0	0	0	0	0	0	0	0	0	0	0	0	0	0	0	1	0	0	0	0	0	0	0	0	0	0	0	0	0	0	0	1	0
706	Besser 2021	Besser	2021	Associations Between Neighborhood Park Access and Longitudinal Change in Cognition in Older Adults: The Multi-Ethnic Study of Atherosclerosis	No	No	Yes	No	% park space, distance to nearest park	% park space, distance to nearest park	N/A	N/A		1	0	0	0	0	0	0	0	0	0	0	0	0	0	0	0	0	0	1	0	0	0	0	0	0	0	0	0	0	0	0	0	0	0	1	0
832	Unger 2014	Unger	2014	Association of Neighborhood Characteristics with Cardiovascular Health in the Multi-Ethnic Study of Atherosclerosis (MESA)	No	Yes	Yes	No	favorable food store and physical activity resources densities (by 1-mile buffer, GIS); reported healthy food availability, walking/physical activity environment (by census tract) (SURVEY)	favorable food store and physical activity resources densities (by 1-mile buffer, GIS); reported healthy food availability, walking/physical activity environment (by census tract) (SURVEY)	N/A	N/A		1	0	0	0	0	0	0	0	0	0	0	1	1	0	0	0	0	0	0	0	0	0	0	0	0	0	0	1	1	0	0	0	0	0	0	0
859	Rodriguez 2009	Rodriguez	2009	Land Use, Residential Density, and Walking: The Multi-Ethnic Study of Atherosclerosis	No	No	No	No	Land use (# retail, entropy) (GIS); pop density (GIS); road connectivity (GIS); 8-item index Subjective measures of the neighborhood physical environment walkability (survey); availability of institutions for recreation (survey)	Land use (# retail, entropy) (GIS); pop density (GIS); road connectivity (GIS); 8-item index Subjective measures of the neighborhood physical environment walkability (survey); availability of institutions for recreation (survey)	N/A	N/A		1	0	0	0	0	0	0	0	0	0	0	1	0	0	1	1	1	0	0	0	0	0	0	0	0	0	0	1	0	0	1	1	1	0	0	1
891	Billings 2016	Billings	2016	Neighborhood Walking Environment and Activity Level Are Associated With OSA The Multi-Ethnic Study of Atherosclerosis	No	No	No	No	walking environment (survey)	walking environment (survey)	N/A	N/A		1	0	0	0	0	0	0	0	0	0	0	1	0	0	0	0	0	0	0	0	0	0	0	0	0	0	0	1	0	0	0	0	0	0	0	0
923	Hirsch 2013	Hirsch	2013	Walk Score(R) and Transit Score(R) and walking in the multi-ethnic study of atherosclerosis	No	No	No	No	Walk score and transit score	Walk score and transit score	N/A	N/A		1	0	0	0	0	0	0	0	0	0	0	0	0	0	0	0	1	1	0	0	0	0	0	0	0	0	0	0	0	0	0	0	1	1	0	0
1092	Besser 2021	Besser	2021	Longitudinal Associations between the Neighborhood Built Environment and Cognition in US Older Adults: The Multi-Ethnic Study of Atherosclerosis	No	No	No	No	social destination density, walking destination density, proportion of land dedicated to retail, and network ratio (street connectivity)	social destination density, walking destination density, proportion of land dedicated to retail, and network ratio (street connectivity)	N/A	N/A		1	0	0	0	0	0	0	0	0	0	0	0	0	0	0	1	1	0	0	0	0	0	0	0	0	0	0	0	0	0	0	1	1	0	0	0
1173	Christine 2015	Christine	2015	Longitudinal Associations Between Neighborhood Physical and Social Environments and Incident Type 2 Diabetes Mellitus: The Multi-Ethnic Study of Atherosclerosis (MESA)	No	No	Yes	No	availability of healthy food and physical activity resources (GIS and survey)	availability of healthy food and physical activity resources (GIS and survey-- and summary score)	N/A	N/A	Neighborhood environments were measured using geographic information system (GIS)- and survey-based methods and combined into a summary score.	1	0	0	0	0	0	0	0	0	0	0	1	1	0	0	0	0	0	0	0	0	0	0	0	0	0	0	1	1	0	0	0	0	0	0	0
1217	TristaoParra 2022	Tristao Parra	2022	Longitudinal Associations of Physical Activity Patterns and the Environment: An 18-Year Follow-Up to the MESA Study	No	No	Yes	No	lack of access to adequate food shopping, lack of parks or playgrounds, no sidewalk or poorly maintained sidewalks; DOES NOT USE FULL SCALES OR BAYESIAN	lack of access to adequate food shopping, lack of parks or playgrounds, no sidewalk or poorly maintained sidewalks; DOES NOT USE FULL SCALES OR BAYESIAN	N/A	N/A	DOES NOT APPROPRIATELY ACKOWLEDGE MESA NEIGH GRANTS	1	0	0	0	0	0	0	0	0	0	0	0	1	0	0	0	1	0	1	0	0	0	0	0	0	0	0	0	1	0	0	0	1	0	1	0
1233	Gao 2022	Gao	2022	Associations Between Residential Segregation and Incident Hypertension: The Multi-Ethnic Study of Atherosclerosis	No	No	No	No	Neighborhood characterized by survey-based perception of healthy food environment and walking environment	N/A	N/A	Survey measures of physical (food/walk) environment		0	0	1	1	1	0	0	0	0	0	0	0	0	0	0	0	0	0	0	0	0	0	0	0	0	0	0	1	1	0	0	0	0	0	0	0
1237	Hirsch 2022	Hirsch	2022	Longitudinal neighbourhood determinants with cognitive health and dementia disparities: protocol of the Multi-Ethnic Study of Atherosclerosis Neighborhoods and Aging prospective cohort study	Yes	Yes	Yes	Yes	Aesthetics, walking environment, food access, walkability, land use, greenspace, street connectivity, population density, transit access, destinations	Aesthetics, walking environment, food access, walkability, land use, greenspace, street connectivity, population density, transit access, destinations	N/A	N/A		1	0	0	0	0	0	0	0	0	0	0	1	1	1	1	1	1	1	1	0	0	0	0	0	0	0	0	1	1	1	1	1	1	1	1	0
1259	Hirsch 2014	Hirsch	2014	Changes in the built environment and changes in the amount of walking over time: longitudinal results from the multi-ethnic study of atherosclerosis	No	No	No	No	measures of population density, land use (retail, residential), number of destinations, bus access, and street connectivity	measures of population density, land use (retail, residential), number of destinations, bus access, and street connectivity	N/A	N/A		1	0	0	0	0	0	0	0	0	0	0	0	0	0	1	1	1	1	0	0	0	0	0	0	0	0	0	0	0	0	1	1	1	1	0	0
1296	Barrientos-Gutierrez 2017	Barrientos-Gutierrez	2017	Neighborhood Physical Environment and Changes in Body Mass Index: Results From the Multi-Ethnic Study of Atherosclerosis	No	Yes	No	No	healthy food and walking environment (survey); densities of supermarkets, fruit-and-vegetable stores, and recreational facilities (GIS)	healthy food and walking environment (survey); densities of supermarkets, fruit-and-vegetable stores, and recreational facilities (GIS)	N/A	N/A		1	0	0	0	0	0	0	0	0	0	0	1	1	0	0	0	0	0	0	0	0	0	0	0	0	0	0	1	1	0	0	0	0	0	0	0
1305	Ranchod 2014	Ranchod	2014	Longitudinal Associations Between Neighborhood Recreational Facilities and Change in Recreational Physical Activity in the Multi-Ethnic Study of Atherosclerosis, 2000–2007	No	No	No	No	recreational facilities (GIS)	recreational facilities (GIS)	N/A	N/A		1	0	0	0	0	0	0	0	0	0	0	1	0	0	0	0	0	0	0	0	0	0	0	0	0	0	0	1	0	0	0	0	0	0	0	0
1332	Curl 2013	Curl	2013	Associations of Organic Produce Consumption with Socioeconomic Status and the Local Food Environment: Multi-Ethnic Study of Atherosclerosis (MESA)	No	No	No	No	density of supermarkets within 1 mile of participants’ homes; survey report of access to fruit/veg; neigh survey availability healthy food	density of supermarkets within 1 mile of participants’ homes; survey report of access to fruit/veg; neigh survey availability healthy food	N/A	N/A		1	0	0	0	0	0	0	0	0	0	0	0	1	0	0	0	0	0	0	0	0	0	0	0	0	0	0	0	1	0	0	0	0	0	0	0
1333	Brenner 2015	Brenner	2015	Longitudinal associations of neighborhood socioeconomic characteristics and alcohol availability on drinking: Results from the Multi-Ethnic Study of Atherosclerosis (MESA)	No	Yes	No	No	alcohol outlet density (GIS)	alcohol outlet density (GIS)	N/A	N/A	mainly about nSES but also has alc density -- I would maybe only put in stressors?	1	0	0	0	0	0	0	0	0	0	0	0	1	0	0	0	0	0	0	0	0	0	0	0	0	0	0	0	1	0	0	0	0	0	0	1
1338	Garg 2020	Garg	2020	Neighborhood environments and risk of incident atrial fibrillation: The Multi-Ethnic Study of Atherosclerosis	No	No	Yes	Yes	Availability of healthy food and physical activity resources (GIS and survey-- and summary score)	GIS (healthy food, PA establish, walking destinations); Survey (healthy food, walkability)	N/A	N/A		1	0	0	0	0	0	0	0	0	0	0	1	1	0	0	0	1	0	0	0	0	0	0	0	0	0	0	1	1	0	0	0	1	0	0	0
1355	Berchuck 2016	Berchuck	2016	Spatially Modelling the Association Between Access to Recreational Facilities and Exercise: The ‘Multi-Ethnic Study of Atherosclerosis’	Yes	No	No	No	recreational facilities (GIS)	recreational facilities (GIS)	N/A	N/A	methods paper on spatial heterogeneity only in chicago- found that the relationship between rec and exercise varies north/south. Diminishes with crime but does not disappear	1	0	0	0	0	0	0	0	0	0	0	1	0	0	0	0	0	0	0	0	0	0	0	0	0	0	0	1	0	0	0	0	0	0	0	0
1429	Auchincloss 2008	Auchincloss	2008	Neighborhood Resources for Physical Activity and Healthy Foods and Their Association With Insulin Resistance	No	No	No	No	healthy food stores; facilities for PA; walkability (Survey)	healthy food stores; facilities for PA; walkability (Survey)	N/A	N/A		1	0	0	0	0	0	0	0	0	0	0	1	1	0	0	0	0	0	0	0	0	0	0	0	0	0	0	1	1	0	0	0	0	0	0	0
1529	Hirsch 2014	Hirsch	2014	Built environment change and change in BMI and waist circumference: Multi-ethnic Study of Atherosclerosis	No	No	No	No	intensity of development, Connected retail centers, Public transportation	intensity of development, Connected retail centers, Public transportation	N/A	N/A		1	0	0	0	0	0	0	0	0	0	0	0	0	0	1	0	1	1	0	0	0	0	0	0	0	0	0	0	0	0	1	0	1	1	0	0
1538	Auchincloss 2021	Auchincloss	2021	Are neighborhood restaurants related to frequency of restaurant meals and dietary quality?: Prevalence and changes over time in the Multi-Ethnic Study of Atherosclerosis	No	No	No	No	density of restaurants (GIS)	density to all restaurants and includes fast food, sit-down restaurants, and other eating places; drinking establishments that only served alcohol were excluded	N/A	N/A		1	0	0	0	0	0	0	0	0	0	0	0	1	0	0	0	0	0	0	0	0	0	0	0	0	0	0	0	1	0	0	0	0	0	0	0
1577	Auchincloss 2013	Auchincloss	2013	Neighborhood Health-Promoting Resources and Obesity Risk (the Multi-Ethnic Study of Atherosclerosis)	No	No	No	No	healthy food stores; walkability (Survey)	healthy food stores; walkability (Survey)	N/A	N/A		1	0	0	0	0	0	0	0	0	0	0	1	1	0	0	0	0	0	0	0	0	0	0	0	0	0	0	1	1	0	0	0	0	0	0	0
1668	DiezRoux 2007	Diez Roux	2007	Availability of Recreational Resources and Physical Activity in Adults	No	No	No	No	neighborhood recreation facilities	availability (density) of resources within 0.5 (0.8 km), 1, 2, and 5 miles of each participant’s residence	N/A	N/A	extensive calling of places for amenities within those spaces	1	0	0	0	0	0	0	0	0	0	0	1	0	0	0	0	0	0	0	0	0	0	0	0	0	0	0	1	0	0	0	0	0	0	0	0
1675	Hirsch 2014	Hirsch	2014	Change in walking and body mass index following residential relocation: the multi-ethnic study of atherosclerosis	No	No	No	No	Street Smart Walk Score (destinations and street connectivity)	Street Smart Walk Score (destinations and street connectivity)	N/A	N/A		1	0	0	0	0	0	0	0	0	0	0	0	0	0	0	0	1	0	0	0	0	0	0	0	0	0	0	0	0	0	0	0	1	0	0	0
1693	Mair 2015	Mair	2015	Change in Neighborhood Environments and Depressive Symptoms in New York City: The Multi-Ethnic Study of Atherosclerosis	No	Yes	Yes	Yes	Neighborhood dimensions were measured in both CS1 and CS 2 (aesthetic quality).	Neighborhood dimensions were measured in both CS1 and CS2 (aesthetic quality).	N/A	N/A		1	0	0	0	0	0	0	0	0	0	0	0	0	1	0	0	0	0	0	0	0	0	0	0	0	0	0	0	0	1	0	0	0	0	0	0
1705	Besser 2018	Besser	2018	Neighborhood built environment and cognition in non-demented older adults: The Multi-Ethnic Study of Atherosclerosis	No	No	No	No	Social destin. Density, walking destin. Density, intersection density, % residential, % retail	Social destin. Density, walking destin. Density, intersection density, % residential, % retail	N/A	N/A		1	0	0	0	0	0	0	0	0	0	0	0	0	0	0	1	1	0	0	0	0	0	0	0	0	0	0	0	0	0	0	1	1	0	0	1
1795	Albrecht 2015	Albrecht	2015	Change in waist circumference with longer time in the United States among Hispanic and Chinese immigrants: the modifying role of the neighborhood built environment	No	No	Yes	No	healthy food stores; walkability; recreational facilities (GIS/Survey)	healthy food stores; walkability; recreational facilities (GIS/Survey)	N/A	N/A	BE modifies time in US-->waist circ association	1	0	0	0	0	0	0	0	0	0	0	1	1	0	0	0	0	0	0	0	0	0	0	0	0	0	0	1	1	0	0	0	0	0	0	0
1800	Tomey 2013	Tomey	2013	Associations between neighborhood characteristics and selfrated health: A cross-sectional investigation in the Multi-Ethnic Study of Atherosclerosis (MESA) cohort	No	Yes	No	No	Walking environment (survey + CS)	Walking environment (survey + CS)	N/A	N/A	Social environment measures are captured in social context category	1	0	0	0	0	0	0	0	0	0	0	1	0	0	0	0	0	0	0	0	0	0	0	0	0	0	0	1	0	0	0	0	0	0	0	0
1863	Baek 2017	Baek	2017	Methods to study variation in the associations between food store availability and body mass in the Multi-Ethnic Study of Atherosclerosis	Yes	No	No	No	availability of favorable food stores i.e. supermarkets or fruit/vegetable markets (GIS); street connectivity and population density	availability of favorable food stores i.e. supermarkets or fruit/vegetable markets (GIS)	N/A	street connectivity, population density	Looked at whether DLM model 4 had diff by a bunch of things (including street connectivity/pop dens), saw nothing	1	0	1	0	0	0	1	1	0	0	0	0	1	0	0	0	0	0	0	0	0	0	0	0	0	0	0	0	1	0	1	1	0	0	0	0
1873	Jones 2018	Jones	2018	Correlates of changes in walking during the retirement transition: The Multi- Ethnic Study of Atherosclerosis	No	Yes	Yes	Yes	GIS and survey of walking amenities/BE	GIS: density of parks, recreational facilities, walking and social engagement destinations, street connectivity, and population density. Survey: 13 items grouped into domains: walking environment, aesthetic quality	N/A	GIS: density of parks, recreational facilities, walking and social engagement destinations, street connectivity, and population density. Survey: walking environment, aesthetic quality	Has a great table of variables used. Uses the neigh as a modifier/predictor of changes in walking pre/post retirement	1	0	1	1	0	1	1	1	1	0	1	1	0	1	1	1	1	0	1	0	0	0	0	0	0	0	0	1	0	1	1	1	1	0	1	0
1876	Hussein 2018	Hussein	2017	Unequal Exposure or Unequal Vulnerability? Contributions of Neighborhood Conditions and Cardiovascular Risk Factors to Socioeconomic Inequality in Incident Cardiovascular Disease in the Multi-Ethnic Study of Atherosclerosis	No	Yes	Yes	Yes	Availability of healthy food and physical activity resources (GIS and survey-- and summary score)	Scales of walkability and perceived availability of healthy food. Perceived availability of healthy food captures constructs relevant to dietary decision-making. One-mile (1.6-km) densities of total physical activity resources were derived as in prior work NETS. Also used tract-level population density to account for systematic variability in neighborhood amenities by location (urban/suburban) an…	N/A	N/A		1	0	0	0	0	0	0	0	0	0	0	1	1	0	0	0	1	0	0	0	0	0	0	0	0	0	0	1	1	0	0	0	1	0	0	0
1917	Desantis 2013	DeSantis	2013	Associations of Neighborhood Characteristics with Sleep Timing and Quality: The Multi-Ethnic Study of Atherosclerosis	No	Yes	Yes	No	physical environment (both surveys)	physical environment (two items)	N/A	N/A	also investigated asummary measure of neighborhood SES	1	0	0	0	0	0	0	0	0	0	0	1	0	0	0	0	0	0	0	0	0	0	0	0	0	0	0	1	0	0	0	0	0	0	0	0
1949	Moore 2009	Moore	2009	Fast-Food Consumption, Diet Quality, and Neighborhood Exposure to Fast Food The Multi-Ethnic Study of Atherosclerosis	No	No	No	No	Neighborhood fast-food exposure	The following 3 measures of neighborhood exposure to fast food were investigated: self-report, informant report, and geographic information systems–derived densities of fast-food outlets. Survey Q: ‘‘There are many opportunities to purchase fast food in my neighborhood.’’	N/A	N/A	Used aggregate 1 mile survey of other participants for informant	1	0	0	0	0	0	0	0	0	0	0	0	1	0	0	0	0	0	0	0	0	0	0	0	0	0	0	0	1	0	0	0	0	0	0	0
1971	Osypuk 2009	Osypuk	2009	Are Immigrant Enclaves Healthy Places to Live? The Multi-ethnic Study of Atherosclerosis	No	Yes	Yes	No	Healthy food availability, walking environment, number of exercise-related recreational facilities	N/A	Healthy food availability, walking environment, number of exercise-related recreational facilities	N/A		0	1	0	0	0	0	0	0	0	0	0	0	0	0	0	0	0	0	0	1	1	0	0	0	0	0	0	1	1	0	0	0	0	0	0	0
1998	Nethery 2015	Nethery	2015	A common spatial factor analysis model for measured neighborhood-level characteristics: The Multi-Ethnic Study of Atherosclerosis	Yes	No	Yes	No	The following mutually exclusive buffer level variables are included in the presented factor analysis: the kernel density of grocers, supermarket chains, supermarket non chains, deli/meat/fish/dairy stand-alone stores, liquor stores, drinking places (alcohol), fast food chains,fast food non chains, other eating places, and total recreational facilities, as well as the percent of land devoted to r…	N/A	The following mutually exclusive buffer level variables are included in the presented factor analysis: the kernel density of grocers, supermarket chains, supermarket non chains, deli/meat/fish/dairy stand-alone stores, liquor stores, drinking places (alcohol), fast food chains,fast food non chains, other eating places, and total recreational facilities, as well as the percent of land devoted to r…	N/A	Spatial methods paper trying to combine a bunch of GIS stuff. In the very end they test it with obesity just to show advantage but I wouldn't say this was mainly used as exposure.	0	1	0	0	0	0	0	0	0	0	0	0	0	0	0	0	0	0	0	1	1	0	1	0	1	0	0	1	1	0	1	0	1	0	0	1
1999	Mair 2010	Mair	2010	Is neighborhood racial/ethnic composition associated with depressive symptoms? The multi-ethnic study of atherosclerosis	No	Yes	Yes	Yes	aesthetic quality	N/A	N/A	aesthetic quality (two items))	mediation/emm of neigh racial comp to depression	0	0	1	0	0	1	0	0	0	0	0	0	0	0	0	0	0	0	0	0	0	0	0	0	0	0	0	0	0	1	0	0	0	0	0	0
2012	Moore 2016	Moore	2016	Neighborhood Social Resources and Depressive Symptoms: Longitudinal Results from the Multi-Ethnic Study of Atherosclerosis	No	No	Yes	Yes	densities of social engagement destinations (GIS)	densities of social engagement destinations (GIS)	N/A	N/A		1	0	0	0	0	0	0	0	0	0	0	0	0	0	0	0	1	0	0	0	0	0	0	0	0	0	0	0	0	0	0	0	1	0	0	0
2014	Moore 2008	Moore	2008	Associations of the Local Food Environment with Diet Quality—A Comparison of Assessments based on Surveys and Geographic Information Systems: The Multi-Ethnic Study of Atherosclerosis	No	No	No	No	Local food environment: 1) supermarket density, 2) participant-reported assessments, and 3) aggregated survey responses of independent informants.	Local food environment: 1) supermarket density, 2) participant-reported assessments, and 3) aggregated survey responses of independent informants. Three survey questions administered to MESA participants were used to measure the perceived availability of healthy foods in each person’s neighborhood	N/A	N/A	Good example of write up of the healthy food survey measures	1	0	0	0	0	0	0	0	0	0	0	0	1	0	0	0	0	0	0	0	0	0	0	0	0	0	0	0	1	0	0	0	0	0	0	0
2025	Hirsch 2013	Hirsch	2013	Discrete land uses and transportation walking in two U.S. cities: the Multi-Ethnic Study of Atherosclerosis	No	No	No	No	Auto oriented land use (parking, auto specific), Pedestrian land use (e.g., social, night, physical activity)	Auto oriented land use (parking, auto specific), Pedestrian land use (e.g., social, night, physical activity)	N/A	N/A		1	0	0	0	0	0	0	0	0	0	0	1	1	0	0	0	1	0	0	0	0	0	0	0	0	0	0	1	1	0	0	0	1	0	0	1
2026	Mujahid 2008	Mujahid	2008	Relation between Neighborhood Environments and Obesity in the Multi-Ethnic Study of Atherosclerosis	No	Yes	Yes	Yes	The neighborhood physical environment score combined measures of a better walking environment and greater availability of healthy foods.	The neighborhood physical environment score combined measures of a better walking environment and greater availability of healthy foods.	N/A	N/A	Lilah -neighborhood social enviornment captured in social context category	1	0	0	0	0	0	0	0	0	0	0	1	1	0	0	0	0	0	0	0	0	0	0	0	0	0	0	1	1	0	0	0	0	0	0	0
2072	Spalt 2016	Spalt	2016	Factors influencing time-location patterns and their impact on estimates of exposure: The Multi-Ethnic Study of Atherosclerosis and Air Pollution	No	No	Yes	No	distance to commercial land use (meters, 2006 data from the National Land Cover Database), distance to coast (meters), distance to city hall (meters), population density, and elevation (meters). Population density measures; density of popular walking destinations, intersection density, and network ratio	distance to commercial land use (meters, 2006 data from the National Land Cover Database), distance to coast (meters), distance to city hall (meters), population density, and elevation (meters). Population density measures; density of popular walking destinations, intersection density, and network ratio	N/A	N/A	methods paper on time-space patterns. Uses BE stuff to check in how it works to influence these factors.	1	0	0	0	0	0	0	0	0	0	0	0	0	0	1	1	1	0	0	0	0	0	0	0	0	0	0	0	0	0	1	1	1	0	0	1
2077	Li 2022	Li	2022	Exploring the spatial scale effects of built environments on transport walking: Multi-Ethnic Study of Atherosclerosis	No	No	No	No	(GIS)all walkable destinations, consisting of common and popular destinations for daily life. Also included subsets frequent social destinations and food stores	(GIS)all walkable destinations, consisting of common and popular destinations for daily life. Also included subsets frequent social destinations and food stores	N/A	N/A		1	0	0	0	0	0	0	0	0	0	0	0	1	0	0	0	1	0	0	0	0	0	0	0	0	0	0	0	1	0	0	0	1	0	0	0
2083	Kaiser 2016	Kaiser	2016	Neighborhood Environments and Incident Hypertension in the Multi-Ethnic Study of Atherosclerosis	No	Yes	Yes	No	neighborhood features (survey-based healthy food availability, walking environment, and geographic information system–based density of favorable food stores and recreational resources)	neighborhood features (survey-based healthy food availability, walking environment, and geographic information system–based density of favorable food stores and recreational resources)	N/A	N/A		1	0	0	0	0	0	0	0	0	0	0	1	1	0	0	0	0	0	0	0	0	0	0	0	0	0	0	1	1	0	0	0	0	0	0	0
2087	Besser 2019	Besser	2019	Associations between neighborhood built environment and cognition vary by apolipoprotein E genotype: Multi-Ethnic Study of Atherosclerosis	No	No	No	No	social and walking destination density (SDD, WDD), intersection density, and proportion of land dedicated to retail	social and walking destination density (SDD, WDD), intersection density, and proportion of land dedicated to retail	N/A	N/A		1	0	0	0	0	0	0	0	0	0	0	0	0	0	0	1	1	0	0	0	0	0	0	0	0	0	0	0	0	0	0	1	1	0	0	0
2097	Mujahid 2021	Mujahid	2021	Historical redlining and cardiovascular health: The Multi-Ethnic Study of Atherosclerosis	No	Yes	No	No	Physical environment (food and walking); (all survey + CS)	N/A	N/A	Physical environment (food and walking)		0	0	1	1	1	0	0	0	0	0	0	0	0	0	0	0	0	0	0	0	0	0	0	0	0	0	0	1	1	0	0	0	0	0	0	0
2101	Kaiser 2016	Kaiser	2016	Associations of neighborhood socioeconomic and racial/ethnic characteristics with changes in survey-based neighborhood quality, 2000–2011	No	Yes	Yes	No	survey-based measures of the physical environment (healthy food environment, walking environment)	N/A	survey-based measures of the physical environment (healthy food environment, walking environment)	N/A		0	1	0	0	0	0	0	0	0	0	0	0	0	0	0	0	0	0	0	1	1	0	0	0	0	0	0	1	1	0	0	0	0	0	0	0
2104	He 2017	He	2017	Set-Based Tests for the Gene–Environment Interaction in Longitudinal Studies	Yes	No	No	No	1. Density of favorable food stores (GIS-based); 2. Density of recreational facilities (GIS-based); 3. Perceived healthy foods availability (survey-based); 4. Perceived walkability (survey-based).	1. Density of favorable food stores (GIS-based); 2. Density of recreational facilities (GIS-based); 3. Perceived healthy foods availability (survey-based); 4. Perceived walkability (survey-based).	N/A	N/A	It’s a gene by environment methods paper and uses the nieghborhood with the genes to then look at BP.	1	0	0	0	0	0	0	0	0	0	0	1	1	0	0	0	1	0	0	0	0	0	0	0	0	0	0	1	1	0	0	0	1	0	0	0
2112	Besser 2020	Besser	2020	Associations between neighborhood park space and cognition in older adults vary by US location: The Multi-Ethnic Study of Atherosclerosis	No	No	No	No	% park space	% park space	N/A	N/A		1	0	0	0	0	0	0	0	0	0	0	0	0	0	0	0	0	0	1	0	0	0	0	0	0	0	0	0	0	0	0	0	0	0	1	0
2113	MaurerBraun 2016	Braun	2016	Walkability and cardiometabolic risk factors: Cross-sectional and longitudinal associations from the Multi-Ethnic Study of Atherosclerosis	No	No	No	No	Street Smart Walk Score®	Street Smart Walk Score®	N/A	N/A		1	0	0	0	0	0	0	0	0	0	0	0	0	0	0	0	1	0	0	0	0	0	0	0	0	0	0	0	0	0	0	0	1	0	0	0
														53	3	6	4	3	2	2	2	1	0	1	25	28	3	7	9	21	4	6	3	3	0	1	0	1	0	0	31	34	4	9	10	22	4	6	7
[truncated: 10 more columns]

## Sheet: Social context
Covidencenum	StudyID	Author	Year	Title	Methodsonly	CombinedMESA	Social context variable(s) of primary interest as exposure, outcome, or effect modifier (in abstract, title, or primary aims of study)	Included at all: Neigh SES	Included at all: Neigh social composite	Included at all: Neigh social cohesion	Included at all: Neigh composition	As exposure	Social context variable is exposure/predictor	Exposure: Neigh SES	Exposure: Neigh social composite	Exposure: Neigh social cohesion	Exposure: Neigh composition	As outcome	Social context variable is outcome	Outcome: Neigh SES	Outcome: Neigh social composite	Outcome: Neigh social cohesion	Outcome: Neigh composition	As stratifier / eff mod	Social context variable used to stratify sample or associations looked at separately by level of social context variable (effect modification)	Stratifier: Neigh SES	Stratifier: Neigh social composite	Stratifier: Neigh social cohesion	Stratifier: Neigh composition	Biomarkers	CVD	Lifestyle	Respiratory	Mentalhealth	Cogdem	Sleep	Other	Genetics	No_health_outcome
7	Lemelin 2009	Lemelin	2009	Life-course socioeconomic positions and subclinical atherosclerosis in the multi-ethnic study of atherosclerosis	No	No	Neighborhood Poverty (NSEP)	1	0	0	0	1	Exposure to Neighborhood Poverty (NSEP)	1	0	0	0	0	None	0	0	0	0	0	None	0	0	0	0	1	0	0	0	0	0	0	0	0	0
100	Do 2011	Do	2011	Circadian rhythm of cortisol and neighborhood characteristics in a population-based sample: the Multi-Ethnic Study of Atherosclerosis	No	No	Neighborhood poverty and neighborhood social cohesion	1	0	1	0	1	Neighborhood poverty and neighborhood social cohesion	1	0	1	0	0	None	0	0	0	0	0	None	0	0	0	0	1	0	0	0	0	0	0	0	0	0
276	Mayne 2017	Mayne	2017	Cross-sectional and longitudinal associations of neighbourhood social environment and smoking behaviour: the multiethnic study of atherosclerosis	No	No	Neighborhood social environment (aesthetic, safety, social cohesion)	0	1	0	0	1	Neighborhood social environment composite	0	1	0	0	0	None	0	0	0	0	0	None	0	0	0	0	0	0	1	0	0	0	0	0	0	0
308	Mujahid 2008	Mujahid	2008	Neighborhood characteristics and hypertension	No	No	Neighborhood social cohesion	0	0	1	0	1	Neighborhood social cohesion	0	0	1	0	0	None	0	0	0	0	0	None	0	0	0	0	0	1	0	0	0	0	0	0	0	0
358	Hajat 2013	Hajat	2013	Air pollution and individual and neighborhood socioeconomic status: evidence from the Multi-Ethnic Study of Atherosclerosis (MESA)	No	No	Neighborhood SES	1	0	0	0	1	Neighborhood SES	1	0	0	0	0	None	0	0	0	0	0	NOne	0	0	0	0	0	0	0	0	0	0	0	0	0	1
360	Wing 2016	Wing	2016	Change in Neighborhood Characteristics and Change in Coronary Artery Calcium A Longitudinal Investigation in the MESA (Multi-Ethnic Study of Atherosclerosis) Cohort	No	No	Neighborhood social environment (safety and social cohesion composite)	0	1	0	0	1	Neighborhood social environment (safety and social cohesion composite)	0	1	0	0	0	None	0	0	0	0	0	None	0	0	0	0	1	0	0	0	0	0	0	0	0	0
459	Do 2019	Do	2019	Neighborhood racial/ethnic segregation and BMI: A longitudinal analysis of the Multi-ethnic Study of Atherosclerosis	No	No	Neigborhood Poverty	1	0	0	0	1	Neigborhood Poverty	1	0	0	0	0	None	0	0	0	0	0	None	0	0	0	0	0	0	0	0	0	0	0	1	0	0
623	Moore 2013	Moore	2013	Home and work neighbourhood environments in relation to body mass index: the Multi-Ethnic Study of Atherosclerosis (MESA)	No	No	Neighborhood SES and neighborhood social cohesion	1	0	1	0	1	Neighborhood SES and neighborhood social cohesion	1	0	1	0	0	None	0	0	0	0	0	None	0	0	0	0	0	0	0	0	0	0	0	1	0	0
626	Brenner 2015	Brenner	2015	Association of Alcohol Availability and Neighborhood Socioeconomic Characteristics With Drinking: Cross-Sectional Results From the Multi-Ethnic Study of Atherosclerosis (MESA	No	No	neighborhood disadvantage	1	0	0	0	1	neighborhood disadvantage	1	0	0	0	0	None	0	0	0	0	0	None	0	0	0	0	0	0	1	0	0	0	0	0	0	0
639	DeMoraes 2019	De Moraes	2018	Sex and ethnicity modify the associations between individual and contextual socioeconomic indicators and ideal cardiovascular health: MESA study	No	No	Neighborhood SES	1	0	0	0	1	Neighborhood SES	1	0	0	0	0	None	0	0	0	0	0	None	0	0	0	0	0	0	0	0	0	0	0	1	0	0
684	Park 2021	Park	2021	Examining Optimism, Psychosocial Risks, and Cardiovascular Health Using Life's Simple 7 Metrics in the Multi-Ethnic Study of Atherosclerosis and the Jackson Heart Study	No	Yes	Neighborhood deprivation	1	0	0	0	0	None	0	0	0	0	0	None	0	0	0	0	1	Neighborhood deprivation	1	0	0	0	0	0	0	0	0	0	0	1	0	0
722	Dulin 2022	Dulin	2022	Examining relationships between perceived neighborhood social cohesion and ideal cardiovascular health and whether psychosocial stressors modify observed relationships among JHS, MESA, and MASALA participants	No	Yes	Neighborhood social cohesion	0	0	1	0	1	Neighborhood social cohesion	0	0	1	0	0	None	0	0	0	0	0	None	0	0	0	0	0	0	0	0	0	0	0	1	0	0
832	Unger 2014	Unger	2014	Association of neighborhood characteristics with cardiovascular health in the multi-ethnic study of atherosclerosis	No	No	Neighborhood social cohesion	0	0	1	0	1	Neighborhood socialcohesion	0	0	1	0	0	None	0	0	0	0	0	None	0	0	0	0	0	0	0	0	0	0	0	1	0	0
924	Hailu 2021	Hailu	2022	Longitudinal Associations between Discrimination, Neighborhood Social Cohesion, and Telomere Length: The Multi-Ethnic Study of Atherosclerosis (MESA	No	No	Neighborhood social cohesion	0	0	1	0	0	None	0	0	0	0	0	None	0	0	0	0	1	Neighborhood social cohesion	0	0	1	0	1	0	0	0	0	0	0	0	0	0
1000	Bakshis 2016	Ware	2016	Applying Novel Methods for Assessing Individual- and Neighborhood-Level Social and Psychosocial Environment Interactions with Genetic Factors in the Prediction of Depressive Symptoms in the Multi-Ethnic Study of Atherosclerosis	No	No	Neighborhood social environment (aesthetic, safety, social cohesion)	0	1	0	0	0	None	0	0	0	0	0	None	0	0	0	0	1	Neighborhood social environment (aesthetic, safety, social cohesion)	0	1	0	0	0	0	0	0	1	0	0	0	0	0
1074	Schmitz 2022	Schmitz	2022	The Socioeconomic Gradient in Epigenetic Ageing Clocks: Evidence from the Multi-Ethnic Study of Atherosclerosis and the Health and Retirement Study	No	Yes	Neighborhood disadvantage and neighborhood social environment advantage	1	1	0	0	1	Neighborhood disadvantage and neighborhood social environment advantage (composite of aesthetics, safety, and cohesion)	1	1	0	0	0	None	0	0	0	0	0	None	0	0	0	0	1	0	0	0	0	0	0	0	0	0
1094	Echeverria 2008	Echeverria	2008	Associations of neighborhood problems and neighborhood social cohesion with mental health and health behaviors: the Multi-Ethnic Study of Atherosclerosis	No	No	Neighborhood social cohesion	0	0	1	0	1	Neighborhood social cohesion	0	0	1	0	0	None	0	0	0	0	0	None	0	0	0	0	0	0	1	0	1	0	0	0	0	0
1121	Brown 2021	Brown	202	Neighborhood social environment and changes in leukocyte telomere length: The Multi-Ethnic Study of Atherosclerosis (MESA)	No	No	Neighbohood SES and neighborhood social environment composite (aesthetics, safety, cohesion)	1	1	0	0	1	Neighbohood SES and neighborhood social environment composite (aesthetics, safety, cohesion)	1	1	0	0	0	None	0	0	0	0	0	None	0	0	0	0	1	0	0	0	0	0	0	0	0	0
1237	Hirsch 2022	Hirsch	2022	Longitudinal neighbourhood determinants with cognitive health and dementia disparities: protocol of the Multi-Ethnic Study of Atherosclerosis Neighborhoods and Aging prospective cohort study	Yes	No	Neighborhood social cohesion , neighborhood SES measures, neighborhood age composition	1	0	1	1	1	Neighborhood social cohesion , neighborhood SES measures, neighborhood age composition	1	0	1	1	0	None	0	0	0	0	0	None	0	0	0	0	0	0	0	0	0	0	0	0	0	1
1239	Christine 2017	Christine	2017	Individual- and Area-Level SES in Diabetes Risk Prediction: The Multi-Ethnic Study of Atherosclerosis	Yes	No	Area-level SES	1	0	0	0	1	area-level SES	1	0	0	0	0	None	0	0	0	0	0	None	0	0	0	0	0	1	0	0	0	0	0	0	0	0
1285	Auchincloss 2007	Auchincloss	2007	Association of insulin resistance with distance to wealthy areas: the multi-ethnic study of atherosclerosis	No	No	Distance to wealthy area and neighborhood poverty	1	0	0	0	1	Distance to wealthy area and neighborhood poverty	1	0	0	0	0	None	0	0	0	0	0	None	0	0	0	0	1	0	0	0	0	0	0	0	0	0
1288	Smith 2017	Smith	2017	Neighborhood characteristics influence DNA methylation of genes involved in stress response and inflammation: The Multi-Ethnic Study of Atherosclerosis	No	No	Neighbohood SES Disadvantage and neighborhood social environment (aesthetics, safety, cohesion)	1	1	0	0	1	Neighbohood SES Disadvantage and neighborhood social environment (aesthetics, safety, cohesion)	1	1	0	0	0	None	0	0	0	0	0	None	0	0	0	0	0	0	0	0	0	0	0	0	1	0
1298	Wang 2022	Wang	2022	DNA Methylation Mediates the Association Between Individual and Neighborhood Social Disadvantage and Cardiovascular Risk Factors	No	No	Neighbohood SES and neighborhood social environment composite (aesthetics, safety, cohesion)	1	1	0	0	1	Neighbohood SES and neighborhood social environment (aesthetics, safety, cohesion)	1	1	0	0	0	None	0	0	0	0	0	None	0	0	0	0	1	0	0	0	0	0	0	1	0	0
1333	Brenner 2015 (alc avail on drinking)	Brenner	2015	Longitudinal associations of neighborhood socioeconomic characteristics and alcohol availability on drinking: Results from the Multi-Ethnic Study of Atherosclerosis (MESA)	No	No	Neighborhood SES	1	0	0	0	1	Neighborhood SES	1	0	0	0	0	None	0	0	0	0	0	None	0	0	0	0	0	0	1	0	0	0	0	0	0	0
1338	Garg 2020	Garg	2020	Neighborhood environments and risk of incident atrial fibrillation: The Multi-Ethnic Study of Atherosclerosis	No	No	Neighborhood social cohesion	0	0	1	0	1	Neighborhood social cohesion	0	0	1	0	0	None	0	0	0	0	0	None	0	0	0	0	0	1	0	0	0	0	0	0	0	0
1509	Merkin 2020	Merkin	2020	Race/ethnicity, neighborhood socioeconomic status and cardio-metabolic risk	No	No	Neighborhood SES	1	0	0	0	1	Neighborhood SES	1	0	0	0	0	None	0	0	0	0	0	None	0	0	0	0	0	0	0	0	0	0	0	1	0	0
1678	Le-Scherban 2014	Le-Scherban	2014	Neighborhood Ethnic Composition, Spatial Assimilation, and Change in Body Mass Index Over Time Among Hispanic and Chinese Immigrants: Multi-Ethnic Study of Atherosclerosis	No	No	Neighborhood Ethic Composition	0	0	0	1	1	Neighborhood Ethic Composition	0	0	0	1	0	None	0	0	0	0	0	None	0	0	0	0	0	0	0	0	0	0	0	1	0	0
1693	Mair 2015	Mair	2015	Change in neighborhood environments and depressive symptoms in New York City: the Multi-Ethnic Study of Atherosclerosis	No	No	Neighborhood social cohesion, neighborhood racial/ethnic composition, neighborhood SES	1	0	1	1	1	Neighborhood social cohesion, neighborhood racial/ethnic composition, neighborhood SES	1	0	1	1	1	Neighborhood social cohesion (looked at changes in neighborhood cohesion over time as one of primary aims)	0	0	1	0	0	None	0	0	0	0	0	0	0	0	1	0	0	0	0	0
1740	Peplinski 2018	Peplinski	2018	Associations between socioeconomic status markers and depressive symptoms by race and gender: results from the Multi-Ethnic Study of Atherosclerosis (MESA	No	No	Neighborhood SES	1	0	0	0	1	Neighborhood SES	1	0	0	0	0	None	0	0	0	0	0	None	0	0	0	0	0	0	0	0	1	0	0	0	0	0
1756	Park 2022	Park	2022	Social support, psychosocial risks, and cardiovascular health: Using harmonized data from the Jackson Heart Study, Mediators of Atherosclerosis in South Asians Living in America Study, and Multi-Ethnic Study of Atherosclerosis	No	Yes	Neighborhood deprivation	1	0	0	0	0	None	0	0	0	0	0	None	0	0	0	0	1	Neighborhood deprivation	1	0	0	0	0	0	0	0	0	0	0	1	0	0
1800	Tomey 2013	Tomey	2013	Associations between neighborhood characteristics and self-rated health: A cross-sectional investigation in the Multi-Ethnic Study of Atherosclerosis (MESA) cohort	No	No	Neighborhood poverty, neighborhood social composite ("socialbility")	1	1	0	0	1	Neighborhood poverty, neighborhood social composite ("socialbility")	1	1	0	0	0	None	0	0	0	0	0	None	0	0	0	0	0	0	0	0	1	0	0	1	0	0
1803	Hicken 2019	Hicken	2019	Neighborhood Social Context and Kidney Function Over Time: The Multi-Ethnic Study of Atherosclerosis	No	No	Neighborhood social context - neighborhood social cohesion score	0	0	1	0	1	Neighborhood social context - neighborhood social cohesion score	0	0	1	0	0	None	0	0	0	0	0	None	0	0	0	0	1	0	0	0	0	0	0	0	0	0
1876	Hussein 2018	Hussein	2017	Unequal Exposure or Unequal Vulnerability? Contributions of Neighborhood Conditions and Cardiovascular Risk Factors to Socioeconomic Inequality in Incident Cardiovascular Disease in the Multi-Ethnic Study of Atherosclerosis	No	No	Neighborhood socioeconomic position (SES), social environment composite (aesthetics, safety, cohesion)	1	1	0	0	1	Neighborhood socioeconomic position (SES), social environment composite (aesthetics, safety, cohesion)	1	1	0	0	0	None	0	0	0	0	0	None	0	0	0	0	0	1	0	0	0	0	0	0	0	0
1916	Johnson 2017	Johnson	2017	The Neighborhood Social Environment and Objective Measures of Sleep in the Multi-Ethnic Study of Atherosclerosis	No	No	Neighborhood social cohesion	0	0	1	0	1	Neighborhood social cohesion	0	0	1	0	0	None	0	0	0	0	0	None	0	0	0	0	0	0	0	0	0	0	1	0	0	0
1917	Desantis 2013	DeSantis	2013	Associations of neighborhood characteristics with sleep timing and quality: the Multi-Ethnic Study Of Atherosclerosis	No	No	Neighbohood SES and neighborhood social cohesion	1	0	1	0	1	Neighbohood SES and neighborhood social cohesion	1	0	1	0	0	None	0	0	0	0	0	None	0	0	0	0	0	0	0	0	0	0	1	0	0	0
1933	Needham 2014	Needham	2014	Neighborhood characteristics and leukocyte telomere length: the Multi-Ethnic Study of Atherosclerosis	No	No	Neighbohood SES Disadvantage and neighborhood social environment (aesthetics, safety, cohesion)	1	1	0	0	1	Neighbohood SES Disadvantage and neighborhood social environment (aesthetics, safety, cohesion)	1	1	0	0	0	None	0	0	0	0	0	None	0	0	0	0	1	0	0	0	0	0	0	0	0	0
1952	Murray 2010	Murray	2010	Trajectories of neighborhood poverty and associations with subclinical atherosclerosis and associated risk factors: the multi-ethnic study of atherosclerosis	No	No	Neighborhood SES	1	0	0	0	1	Neighborhood SES: poverty	1	0	0	0	0	None	0	0	0	0	0	None	0	0	0	0	1	1	1	0	0	0	0	1	0	0
1971	Osypuk 2009	Osypuk	2009	Are immigrant enclaves healthy places to live? The Multi-ethnic Study of Atherosclerosis	No	No	Neighborhood immigrant population	0	0	0	1	1	Neighborhood immigrant population	0	0	0	1	0	None	0	0	0	0	0		0	0	0	0	0	0	1	0	0	0	0	0	0	0
1999	Mair 2010	Mair	2010	Is neighborhood racial/ethnic composition associated with depressive symptoms? The multi-ethnic study of atherosclerosis	No	No	Neighborhood racial/ethnic composition	0	0	0	1	1	Neighborhood racial/ethnic composition	0	0	0	1	1	Neighborhood racial/ethnic composition	0	0	0	1	0	None	0	0	0	0	0	0	0	0	1	0	0	0	0	0
2012	Moore 2016	Moore	2016	Neighborhood Social Resources and Depressive Symptoms: Longitudinal Results from the Multi-Ethnic Study of Atherosclerosis	No	No	Neighborhood social cohesion	0	0	1	0	1	Neighborhood social cohesion	0	0	1	0	0	None	0	0	0	0	0	None	0	0	0	0	0	0	0	0	1	0	0	0	0	0
2026	Mujahid 2008	Mujahid	2008	Relation between neighborhood environments and obesity in the multi-ethnic study of atherosclerosis	No	No	Neighborhood social environment (aesthetic, safety, social cohesion)	0	1	0	0	1	Neighborhood social environment (aesthetic, safety, social cohesion)	0	1	0	0	0	None	0	0	0	0	0	None	0	0	0	0	0	0	0	0	0	0	0	1	0	0
2083	Kaiser 2016	Kaiser	2016	Neighborhood Environments and Incident Hypertension in the Multi-Ethnic Study of Atherosclerosis	No	No	Neighborhood social cohesion	0	0	1	0	1	Neighborhood social cohesion	0	0	1	0	0	None	0	0	0	0	0	None	0	0	0	0	0	1	0	0	0	0	0	0	0	0
2096	Nazmi 2010	Nazmi	2010	Cross-sectional and longitudinal associations of neighborhood characteristics with inflammatory markers: findings from the multi-ethnic study of atherosclerosis	No	No	Neighborhood deprivation and social cohesion	1	0	1	0	1	Neighborhood deprivation and social cohesion	1	0	1	0	0	None	0	0	0	0	0	None	0	0	0	0	1	0	0	0	0	0	0	0	0	0
2097	Mujahid 2021	Mujahid	2021	Historical redlining and cardiovascular health: The Multi-Ethnic Study of Atherosclerosis	No	No	Neighborhood social environment	0	1	0	0	0	None	0	0	0	0	0	None	0	0	0	0	1	Neighborhood social environment (composite of aeshetics, safety, and social cohesion)	0	1	0	0	0	0	0	0	0	0	0	1	0	0
2101	Kaiser 2016	Kaiser	2016	Associations of neighborhood socioeconomic and racial/ethnic characteristics with changes in survey-based neighborhood quality, 2000-2011	No	No	Neighborhood SES, Neighborhood social environment (cohesion, safety), and neighborhood racial/ethnic composition	1	1	0	1	1	Neighborhood SES, neighborhood racial/ethnic composition	1	0	0	1	1	Neighborhood social cohesion	0	0	1	0	0	None	0	0	0	0	0	0	0	0	0	0	0	0	0	1
							TOTAL	27	13	16	6	40		25	10	15	6	3		0	0	2	1	5		2	2	1	0	12	6	6	0	7	0	2	14	1	3
							f

## Sheet: Stressors
Covidencenum	Year	Methodsonly	Aironly	StudyID	Author	Title	Stressor variable(s) that are of primary interest	Included at all: Air pollution/ETS	Included at all: Neighborhood problems/safety/ crime/disorder	Included at all: Chronic stress	Included at all: Occupational exposures/job demands	Included at all: Discrimination	Stressor variable is exposure/predictor	As exposure	Exposure: Air pollution/ETS	Exposure: Neighborhood problems/safety/ crime/disorder	Exposure: Chronic stress	Exposure: Occupational exposures/job demands	Exposure: Discrimination	Stressor variable is outcome	As outcome	Outcome: Air pollution/ETS	Outcome: Neighborhood problems/safety/ crime/disorder	Outcome: Chronic stress	Outcome: Occupational exposures/job demands	Outcome: Discrimination	Stressor variable used as stratifier/effect modifier	As stratifier	Stratifier: Air pollution/ETS	Stratifier: Neighborhood problems/safety/ crime/disorder	Stratifier: Chronic stress	Stratifier: Occupational exposures/job demands	Stratifier: Discrimination	Covidencenum	Biomarkers	CVD	Lifestyle	Respiratory	Mentalhealth	Cogdem	Sleep	Other	Genetics	No_health_outcome
85	2022	No	No	Chi 2022	Chi	Epigenome-wide analysis of long-term air pollution exposure and DNA methylation in monocytes: results from the Multi-Ethnic Study of Atherosclerosis	Air pollution	1	0	0	0	0	Air pollution	1	1	0	0	0	0	None	0	0	0	0	0	0	None	0	0	0	0	0	0	85	0	0	0	0	0	0	0	0	1	0
92	2015	No	No	Park 2015	Park	Long-term exposure to air pollution and type 2 diabetes mellitus in a multiethnic cohort	Air pollution	1	0	0	0	0	Air pollution	1	1	0	0	0	0	None	0	0	0	0	0	0	None	0	0	0	0	0	0	92	0	1	0	0	0	0	0	0	0	0
93	2016	Yes	Yes	Kim 2016	Kim	Prediction of fine particulate matter chemical components with a spatio-temporal model for the Multi-Ethnic Study of Atherosclerosis cohort	Air pollution	1	0	0	0	0	None	0	0	0	0	0	0	Air pollution	1	1	0	0	0	0	None	0	0	0	0	0	0	93	0	0	0	0	0	0	0	0	0	1
100	2011	No	No	Do 2011	Do	Circadian rhythm of cortisol and neighborhood characteristics in a population-based sample: the Multi-Ethnic Study of Atherosclerosis	Neighborhood violence, disorder	0	1	0	0	0	Neighborhood violence, disorder	1	0	1	0	0	0	None	0	0	0	0	0	0	None	0	0	0	0	0	0	100	1	0	0	0	0	0	0	0	0	0
103	2006	No	No	Av 2006	Diez Roux	Recent Exposure to Particulate Matter and C-reactive Protein Concentration in the Multi-Ethnic Study of Atherosclerosis	Air pollution	1	0	0	0	0	Air pollution	1	1	0	0	0	0	None	0	0	0	0	0	0	None	0	0	0	0	0	0	103	1	0	0	0	0	0	0	0	0	0
115	2016	Yes	Yes	Wang 2016	Wang	Combining Land-Use Regression and Chemical Transport Modeling in a Spatiotemporal Geostatistical Model for Ozone and PM2.5	Air pollution	1	0	0	0	0	None	0	0	0	0	0	0	Air pollution	1	1	0	0	0	0	None	0	0	0	0	0	0	115	0	0	0	0	0	0	0	0	0	1
233	2014	No	No	Everson-Rose 2014	Everson-Rose	Chronic stress, depressive symptoms, anger, hostility, and risk of stroke and transient ischemic attack in the multi-ethnic study of atherosclerosis	Chronic stress	0	0	1	0	0	Chronic stress	1	0	0	1	0	0	None	0	0	0	0	0	0	None	0	0	0	0	0	0	233	0	1	0	0	0	0	0	0	0	0
238	2021	No	No	Forde 2021	Forde	Perceived Discrimination and Hypertension Risk Among Participants in the Multi-Ethnic Study of Atherosclerosis	Discrimination	0	0	0	0	1	Discrimination	1	0	0	0	0	1	None	0	0	0	0	0	0	None	0	0	0	0	0	0	238	0	1	0	0	0	0	0	0	0	0
242	2019	No	No	Garg 2019	Garg	Negative Affect and Risk of Atrial Fibrillation: MESA	Chronic stress	0	0	1	0	0	Chronic stress	1	0	0	1	0	0	None	0	0	0	0	0	0	None	0	0	0	0	0	0	242	0	1	0	0	0	0	0	0	0	0
263	2016	No	No	Kaufman 2016	Kaufman	Association between air pollution and coronary artery calcification within six metropolitan areas in the USA (the Multi-Ethnic Study of Atherosclerosis and Air Pollution): a longitudinal cohort study	Air pollution	1	0	0	0	0	Air pollution	1	1	0	0	0	0	None	0	0	0	0	0	0	None	0	0	0	0	0	0	263	1	0	0	0	0	0	0	0	0	0
276	2017	No	No	Mayne 2017	Mayne	Cross-sectional and longitudinal associations of neighbourhood social environment and smoking behaviour: the multiethnic study of atherosclerosis	Neighborhood safety	0	1	0	0	0	Neighborhood safety	1	0	1	0	0	0	None	0	0	0	0	0	0	None	0	0	0	0	0	0	276	0	0	1	0	0	0	0	0	0	0
308	2008	No	No	Mujahid 2008	Mujahid	Neighborhood characteristics and hypertension	Neighborhood conditions -safety	0	1	0	0	0	Neighborhood conditions -safety	1	0	1	0	0	0	None	0	0	0	0	0	0	None	0	0	0	0	0	0	308	0	1	0	0	0	0	0	0	0	0
335	2019	No	No	Aaron 2019	Aaron	Ambient air pollution and pulmonary vascular volume on computed tomography: the MESA Air Pollution and Lung cohort studies	Air pollution	1	0	0	0	0	Air pollution	1	1	0	0	0	0	None	0	0	0	0	0	0	None	0	0	0	0	0	0	335	1	0	0	0	0	0	0	0	0	0
336	2018	No	No	Adar 2018	Adar	Longitudinal Analysis of Long-Term Air Pollution Levels and Blood Pressure: A Cautionary Tale from the Multi-Ethnic Study of Atherosclerosis	Air pollution	1	0	0	0	0	Air pollution	1	1	0	0	0	0	None	0	0	0	0	0	0	None	0	0	0	0	0	0	336	1	1	0	0	0	0	0	0	0	0
337	2015	No	No	Hajat 2015	Hajat	Long-term exposure to air pollution and markers of inflammation, coagulation, and endothelial activation: a repeat-measures analysis in the Multi-Ethnic Study of Atherosclerosis (MESA)	Air pollution	1	0	0	0	0	Air pollution	1	1	0	0	0	0	None	0	0	0	0	0	0	None	0	0	0	0	0	0	337	1	0	0	0	0	0	0	0	0	0
338	2015	No	No	Adar 2015	Adar	Air pollution and percent emphysema identified by computed tomography in the Multi-Ethnic study of Atherosclerosis	Air pollution	1	0	0	0	0	Air pollution	1	1	0	0	0	0	None	0	0	0	0	0	0	None	0	0	0	0	0	0	338	1	0	0	1	0	0	0	0	0	0
339	2021	No	No	Kirwa 2021	Kirwa	Ambient air pollution and risk of respiratory infection among adults: evidence from the multiethnic study of atherosclerosis (MESA	Air pollution	1	0	0	0	0	Air pollution	1	1	0	0	0	0	None	0	0	0	0	0	0	None	0	0	0	0	0	0	339	0	0	0	1	0	0	0	0	0	0
347	2018	No	No	AlRifai 2018	Al Rifai	Factors of health in the protection against death and cardiovascular disease among adults with subclinical atherosclerosis	Stress burden	0	0	1	0	0	Stress burden	1	0	0	1	0	0	None	0	0	0	0	0	0	None	0	0	0	0	0	0	347	0	1	0	0	0	0	0	1	0	0
358	2013	No	No	Hajat 2013	Hajat	Air pollution and individual and neighborhood socioeconomic status: evidence from the Multi-Ethnic Study of Atherosclerosis (MESA)	Air pollution	1	0	0	0	0	None	0	0	0	0	0	0	Air pollution	1	1	0	0	0	0	None	0	0	0	0	0	0	358	0	0	0	0	0	0	0	0	0	1
390	2019	No	No	Hajat 2019	Hajat	The Association between Long-Term Air Pollution and Urinary Catecholamines: Evidence from the Multi-Ethnic Study of Atherosclerosis	Air pollution	1	0	0	0	0	Air pollution	1	1	0	0	0	0	Air pollution	1	1	0	0	0	0	None	0	0	0	0	0	0	390	1	0	0	0	0	0	0	0	0	0
394	2008	No	No	Auchincloss 2008	Auchincloss	Associations between Recent Exposure to Ambient Fine Particulate Matter and Blood Pressure in the Multi-Ethnic Study of Atherosclerosis (MESA	Air pollution	1	0	0	0	0	Air pollution	1	1	0	0	0	0	None	0	0	0	0	0	0	None	0	0	0	0	0	0	394	1	0	0	0	0	0	0	0	0	0
401	2010	No	No	Park 2010	Park	Particulate air pollution, metabolic syndrome, and heart rate variability: the multi-ethnic study of atherosclerosis (MESA)	Air pollution	1	0	0	0	0	Air pollution	1	1	0	0	0	0	None	0	0	0	0	0	0	None	0	0	0	0	0	0	401	1	0	0	0	0	0	0	0	0	0
424	2017	No	No	D'Souza 2017	D'Souza	Ambient Coarse Particulate Matter and the Right Ventricle: The Multi-Ethnic Study of Atherosclerosis	Air pollution	1	0	0	0	0	Air pollution	1	1	0	0	0	0	None	0	0	0	0	0	0	None	0	0	0	0	0	0	424	1	0	0	0	0	0	0	0	0	0
426	2020	No	No	Charles 2020	Charles	Work Hours and Cognitive Function: The Multi-Ethnic Study of Atherosclerosis	Work hours	0	0	0	1	0	Work hours	1	0	0	0	1	0	None	0	0	0	0	0	0	None	0	0	0	0	0	0	426	0	0	0	0	0	1	0	0	0	0
427	2015	Yes	Yes	Keller 2015	Keller	A unified spatiotemporal modeling approach for predicting concentrations of multiple air pollutants in the multi-ethnic study of atherosclerosis and air pollution	Air pollution	1	0	0	0	0	None	0	0	0	0	0	0	Air pollution	1	1	0	0	0	0	None	0	0	0	0	0	0	427	0	0	0	0	0	0	0	0	0	1
435	2013	No	No	Sun 2013	Sun	Particulate matter components and subclinical atherosclerosis: common approaches to estimating exposure in a Multi-Ethnic Study of Atherosclerosis cross-sectional study	Air pollution	1	0	0	0	0	Air pollution	1	1	0	0	0	0	None	0	0	0	0	0	0	None	0	0	0	0	0	0	435	1	0	0	0	0	0	0	0	0	0
454	2019	No	No	Hajat 2019	Hajat	The cross-sectional and longitudinal association between air pollution and salivary cortisol: Evidence from the Multi-Ethnic Study of Atherosclerosis	Air pollution	1	0	0	0	0	Air pollution	1	1	0	0	0	0	None	0	0	0	0	0	0	None	0	0	0	0	0	0	454	1	0	0	0	0	0	0	0	0	0
456	2015	Yes	Yes	Wang 1994	Wang	Development of Long-term Spatiotemporal Models for Ambient Ozone in Six Metropolitan regions of the United States: The MSA Air Study	Air pollution	1	0	0	0	0	None	0	0	0	0	0	0	Air pollution	1	1	0	0	0	0	None	0	0	0	0	0	0	456	0	0	0	0	0	0	0	0	0	1
478	2018	No	No	Keller 2018	Keller	Pollutant composition modification of the effect of air pollution on progression of coronary artery calcium: the Multi-Ethnic Study of Atherosclerosis	Air pollution	1	0	0	0	0	Air pollution	1	1	0	0	0	0	None	0	0	0	0	0	0	None	0	0	0	0	0	0	478	1	0	0	0	0	0	0	0	0	0
484	2016	No	No	Chi 2016	Chi	Long-term outdoor air pollution and DNA methylation in circulating monocytes: results from the Multi-Ethnic Study of Atherosclerosis (MESA)	Air pollution	1	0	0	0	0	Air pollution	1	1	0	0	0	0	None	0	0	0	0	0	0	None	0	0	0	0	0	0	484	0	0	0	0	0	0	0	0	1	0
486	2012	No	No	Evenson 2012	Evenson	Associations of adult physical activity with perceived safety and police-recorded crime: the Multi-ethnic Study of Atherosclerosis	Neighborhood safety, violence	0	1	0	0	0	Neighborhood safety, violence	1	0	1	0	0	0	None	0	0	0	0	0	0	None	0	0	0	0	0	0	486	0	0	1	0	0	0	0	0	0	0
499	2010	No	No	VanHee 2010	Van Hee	Common Genetic Variation, Residential Proximity to Traffic Exposure, and Left Ventricular Mass: The Multi-Ethnic Study of Atherosclerosis	Neighborhood conditions (residential proximity to major roadways)	0	1	0	0	0	Neighborhood conditions (residential proximity to major roadways)	1	0	1	0	0	0	None	0	0	0	0	0	0	None	0	0	0	0	0	0	499	1	0	0	0	0	0	0	0	0	0
509	2017	No	No	Kershaw 2017	Kershaw	Chronic Stress and Endothelial Dysfunction: The Multi-Ethnic Study of Atherosclerosis (MESA)	Chronic stress	0	0	1	0	0	Chronic stress	1	0	0	1	0	0	None	0	0	0	0	0	0	None	0	0	0	0	0	0	509	1	0	0	0	0	0	0	0	0	0
511	2012	Yes	Yes	Allen 2012	Allen	Modeling the residential infiltration of outdoor PM(2.5) in the Multi-Ethnic Study of Atherosclerosis and Air Pollution (MESA Air)	Air pollution	1	0	0	0	0	None	0	0	0	0	0	0	Air pollution	1	1	0	0	0	0	None	0	0	0	0	0	0	511	0	0	0	0	0	0	0	0	0	1
524	2020	No	No	Brown 2020	Brown	Social regulation of inflammation related gene expression in the multi-ethnic study of atherosclerosis	Chronic burden, discrimination	0	0	1	0	1	Chronic burden, discrimination	1	0	0	1	0	1	None	0	0	0	0	0	0	None	0	0	0	0	0	0	524	0	0	0	0	0	0	0	0	1	0
530	2016	No	No	Jones 2016	Jones	Secondhand Smoke Exposure and Subclinical Cardiovascular Disease: The Multi-Ethnic Study of Atherosclerosis	Second hand smoke	1	0	0	0	0	Second hand smoke	1	1	0	0	0	0	None	0	0	0	0	0	0	None	0	0	0	0	0	0	530	1	0	0	0	0	0	0	0	0	0
538	2013	No	No	Adar 2013	Adar	Fine particulate air pollution and the progression of carotid intima-medial thickness: a prospective cohort study from the multi-ethnic study of atherosclerosis and air pollution	Air pollution	1	0	0	0	0	Air pollution	1	1	0	0	0	0	None	0	0	0	0	0	0	None	0	0	0	0	0	0	538	1	0	0	0	0	0	0	0	0	0
541	2019	No	No	Brown 2019	Brown	Expression of socially sensitive genes: The multi-ethnic study of atherosclerosis	Discrimination, perceived stress, chronic burden	0	0	1	0	1	Discrimination, perceived stress, chronic burden	1	0	0	1	0	1	None	0	0	0	0	0	0	None	0	0	0	0	0	0	541	0	0	0	0	0	0	0	0	1	0
562	2018	No	No	Mayne 2018	Mayne	Longitudinal Associations of Neighborhood Crime and Perceived Safety With Blood Pressure: The Multi-Ethnic Study of Atherosclerosis (MESA)	Neighborhood crime and safety	0	1	0	0	0	Neighborhood crime and safety	1	0	1	0	0	0	None	0	0	0	0	0	0	None	0	0	0	0	0	0	562	1	0	0	0	0	0	0	0	0	0
581	2015	No	No	Jones 2015	Jones	Ambient air pollution and racial/ethnic differences in carotid intima-media thickness in the Multi-Ethnic Study of Atherosclerosis (MESA)	Air pollution	1	0	0	0	0	Air pollution	1	1	0	0	0	0	None	0	0	0	0	0	0	None	0	0	0	0	0	0	581	1	0	0	0	0	0	0	0	0	0
584	2011	No	No	O'Neill 2011	O'Neill	Long-term exposure to airborne particles and arterial stiffness: the Multi-Ethnic Study of Atherosclerosis (MESA)	Air pollution	1	0	0	0	0	Air pollution	1	1	0	0	0	0	None	0	0	0	0	0	0	None	0	0	0	0	0	0	584	1	0	0	0	0	0	0	0	0	0
627	2020	No	No	Allison 2020	Allison	Current work hours and coronary artery calcification (CAC): The Multi-Ethnic Study of Atherosclerosis (MESA)	Work hours	0	0	0	1	0	Work hours	1	0	0	0	1	0	None	0	0	0	0	0	0	None	0	0	0	0	0	0	627	1	0	0	0	0	0	0	0	0	0
628	2010	No	No	Adar 2010	Adar	Air Pollution and the microvasculature: a cross-sectional assessment of in vivo retinal images in the population-based multi-ethnic study of atherosclerosis (MESA)	Air pollution	1	0	0	0	0	Air pollution	1	1	0	0	0	0	None	0	0	0	0	0	0	None	0	0	0	0	0	0	628	1	0	0	0	0	0	0	0	0	0
629	2017	No	No	Tibuakuu 2017	Tibuakuu	Exposure to ambient air pollution and calcification of the mitral annulus and aortic valve: the multi-ethnic study of atherosclerosis (MESA)	Air pollution	1	0	0	0	0	Air pollution	1	1	0	0	0	0	None	0	0	0	0	0	0	None	0	0	0	0	0	0	629	1	0	0	0	0	0	0	0	0	0
630	2019	No	No	Wang 2019	Wang	Long-Term Exposure to Ambient Ozone and Progression of Subclinical Arterial Disease: The Multi-Ethnic Study of Atherosclerosis and Air Pollution	Air pollution	1	0	0	0	0	Air pollution	1	1	0	0	0	0	None	0	0	0	0	0	0	None	0	0	0	0	0	0	630	1	0	0	0	0	0	0	0	0	0
684	2021	No	No	Park 2021	Park	Examining Optimism, Psychosocial Risks, and Cardiovascular Health Using Life's Simple 7 Metrics in the Multi-Ethnic Study of Atherosclerosis and the Jackson Heart Study	Chronic stress	0	0	1	0	0	chronic stress	1	0	0	1	0	0	None	0	0	0	0	0	0	None	0	0	0	0	0	0	684	0	0	0	0	0	0	0	1	0	0
720	2007	No	No	Ranjit 2007	Ranjit	Psychosocial factors and inflammation in the multi-ethnic study of atherosclerosis	Chronic stress	0	0	1	0	0	chronic stress	1	0	0	1	0	0	None	0	0	0	0	0	0	None	0	0	0	0	0	0	720	1	0	0	0	0	0	0	0	0	0
721	2006	No	No	DiezRoux 2006	Diez Roux	Psychosocial Factors and Coronary Calcium in Adults without Clinical Cardiovascular Disease	Chronic stress	0	0	1	0	0	chronic stress	1	0	0	1	0	0	None	0	0	0	0	0	0	None	0	0	0	0	0	0	721	1	0	0	0	0	0	0	0	0	0
722	2022	No	No	Dulin 2022	Dulin	Examining relationships between perceived neighborhood social cohesion and ideal cardiovascular health and whether psychosocial stressors modify observed relationships among JHS, MESA, and MASALA participants	disrimination, chronic stress, neighborhood safety	0	1	1	0	1	None	0	0	0	0	0	0	None	0	0	0	0	0	0	disrimination, chronic stress, neighborhood safety	1	0	1	1	0	1	722	0	0	0	0	0	0	0	1	0	0
732	2020	No	No	Song 2020	Song	Ambient air pollution as a mediator in the pathway linking race/ethnicity to blood pressure elevation: The multi-ethnic study of atherosclerosis (MESA)	Air pollution	1	0	0	0	0	Air pollution	1	1	0	0	0	0	None	0	0	0	0	0	0	None	0	0	0	0	0	0	732	1	0	0	0	0	0	0	0	0	0
742	2016	No	No	Adhikari 2016	Adhikari	Long-term Course Particulate Matter Exposure and Heart Rate Variability in the Multi-ethnic Study of Atherosclerosis	Air pollution	1	0	0	0	0	Air pollution	1	1	0	0	0	0	None	0	0	0	0	0	0	None	0	0	0	0	0	0	742	1	0	0	0	0	0	0	0	0	0
753	2022	No	No	Lin 2022	Lin	Secondhand tobacco smoke exposure, urine cotinine, and risk of incident atrial fibrillation: The multi-ethnic study of atherosclerosis	Second hand smoke	1	0	0	0	0	Second hand smoke	1	1	0	0	0	0	None	0	0	0	0	0	0	None	0	0	0	0	0	0	753	0	1	0	0	0	0	0	0	0	0
768	2011	No	No	vanHee 2011	Van Hee	Association of long-term air pollution with ventricular conduction and repolarization abnormalities	Air pollution	1	0	0	0	0	Air pollution	1	1	0	0	0	0	None	0	0	0	0	0	0	None	0	0	0	0	0	0	768	1	0	0	0	0	0	0	0	0	0
775	2016	No	No	Hicken 2016	Hicken	Air Pollution, Cardiovascular Outcomes, and Social Disadvantage: The Multi-ethnic Study of Atherosclerosis	Air pollution	1	0	0	0	0	Air pollution	1	1	0	0	0	0	None	0	0	0	0	0	0	None	0	0	0	0	0	0	775	1	0	0	0	0	0	0	0	0	0
780	2014	No	No	Castro-Diehl 2014	Castro-Diehl	Associations of socioeconomic and psychosocial factors with urinary measures of cortisol and catecholamines in the Multi-Ethnic Study of Atherosclerosis (MESA)	Chronic stress	0	0	1	0	0	Chronic stress	1	0	0	1	0	0	None	0	0	0	0	0	0	None	0	0	0	0	0	0	780	1	0	0	0	0	0	0	0	0	0
782	2013	Yes	Yes	Bergen 2013	Bergen	A national prediction model for PM2.5 component exposures and measurement error-corrected health effect inference	Air pollution	1	0	0	0	0	Air pollution	1	1	0	0	0	0	None	0	0	0	0	0	0	None	0	0	0	0	0	0	782	1	0	0	0	0	0	0	0	0	0
825	2009	No	No	Aiello 2009	Aiello	Socioeconomic and psychosocial gradients in cardiovascular pathogen burden and immune response: the multi-ethnic study of atherosclerosis	Chronic stress	0	0	1	0	0	Chronic stress	1	0	0	1	0	0	None	0	0	0	0	0	0	None	0	0	0	0	0	0	825	1	0	0	0	0	0	0	0	0	0
832	2014	No	No	Unger 2014	Unger	Association of neighborhood characteristics with cardiovascular health in the multi-ethnic study of atherosclerosis	Neighborhood safety	0	1	0	0	0	Neighborhood safety	1	0	1	0	0	0	None	0	0	0	0	0	0	None	0	0	0	0	0	0	832	0	0	0	0	0	0	0	1	0	0
844	2009	No	NO	Allen 2009	Allen	Fine particulate matter air pollution, proximity to traffic, and aortic atherosclerosis	Air pollution	1	0	0	0	0	Air pollution	1	1	0	0	0	0	None	0	0	0	0	0	0	None	0	0	0	0	0	0	844	1	0	0	0	0	0	0	0	0	0
849	2014	Yes	Yes	Zhang 2014	Zhang	Characterizing spatial patterns of airborne coarse particulate (PM10-2.5) mass and chemical components in three cities: the multi-ethnic study of atherosclerosis	Air pollution	1	0	0	0	0	None	0	0	0	0	0	0	Air pollution	1	1	0	0	0	0	None	0	0	0	0	0	0	849	0	0	0	0	0	0	0	0	0	1
871	2011	No	No	Mujahid 2011	Mujahid	Neighborhood stressors and race/ethnic differences in hypertension prevalence (the Multi-Ethnic Study of Atherosclerosis)	Neighborhood stress, chronic stress, discrimination	0	1	1	0	1	Neighborhood stress, chronic stress, discrimination	1	0	1	1	0	1	None	0	0	0	0	0	0	None	0	0	0	0	0	0	871	0	1	0	0	0	0	0	0	0	0
909	2015	No	No	Adar 2015	Adar	Markers of inflammation and coagulation after long-term exposure to coarse particulate matter: a cross-sectional analysis from the multi-ethnic study of atherosclerosis	Air pollution	1	0	0	0	0	Air pollution	1	1	0	0	0	0	None	0	0	0	0	0	0	None	0	0	0	0	0	0	909	1	0	0	0	0	0	0	0	0	0
924	2022	No	No	Hailu 2021	Hailu	Longitudinal Associations between Discrimination, Neighborhood Social Cohesion, and Telomere Length: The Multi-Ethnic Study of Atherosclerosis (MESA	Discrimination	0	0	0	0	1	Discrimination	1	0	0	0	0	1	None	0	0	0	0	0	0	None	0	0	0	0	0	0	924	1	0	0	0	0	0	0	0	0	0
939	2018	No	No	Gronlund 2018	Gronlund	Vulnerability to the Cardiovascular Effects of Ambient Heat in Six US Cities: Results from the Multi-Ethnic Study of Atherosclerosis (MESA)	Heat, neighborhood safety	0	1	0	0	0	Heat	1	0	0	0	0	0	None	0	0	0	0	0	0	Neighborhood safety	1	0	1	0	0	0	939	1	0	0	0	0	0	0	0	0	0
1000	2016	No	No	Bakshis 2016	Ware	Applying Novel Methods for Assessing Individual- and Neighborhood-Level Social and Psychosocial Environment Interactions with Genetic Factors in the Prediction of Depressive Symptoms in the Multi-Ethnic Study of Atherosclerosis	Chronic stress	0	0	1	0	0	None	0	0	0	0	0	0	None	0	0	0	0	0	0	Chronic stress	1	0	0	1	0	0	1000	0	0	0	0	1	0	0	0	0	0
1044	2016	No	No	Cohen 2016	Cohen	Effect of Physical Activity on the Relation Between Psychosocial Factors and Cardiovascular Events (from the Multi-Ethnic Study of Atherosclerosis	Chronic stress	0	0	1	0	0	Chronic stress	1	0	0	1	0	0	None	0	0	0	0	0	0	None	0	0	0	0	0	0	1044	0	1	0	0	0	0	0	0	0	0
1077	2016	Yes	No	Rudolph 2016	Rudolph	Job Strain and Cortisol Diurnal Cycle in MESA: Accounting for Between- and Within-Day Variability	Job strain	0	0	0	1	0	Job strain	1	0	0	0	1	0	None	0	0	0	0	0	0	None	0	0	0	0	0	0	1077	1	0	0	0	0	0	0	0	0	0
1085	2018	No	No	Hazlehurst 2018	Hazlehurst	Contribution of the in-vehicle microenvironment to individual ambient-source nitrogen dioxide exposure: the Multi-Ethnic Study of Atherosclerosis and Air Pollution	Air pollution	1	0	0	0	0	None	0	0	0	0	0	0	Air pollution	1	1	0	0	0	0	None	0	0	0	0	0	0	1085	0	0	0	0	0	0	0	0	0	1
1086	2008	No	No	DiezRoux 2008	Diez Roux	Long-term Exposure to Ambient Particulate Matter and Prevalence of Subclinical Atherosclerosis in the Multi-Ethnic Study of Atherosclerosis	Air pollution	1	0	0	0	0	Air pollution	1	1	0	0	0	0	None	0	0	0	0	0	0	None	0	0	0	0	0	0	1086	1	0	0	0	0	0	0	0	0	0
1094	2008	No	No	Echeverria 2008	Echeverria	Associations of neighborhood problems and neighborhood social cohesion with mental health and health behaviors: the Multi-Ethnic Study of Atherosclerosis	Neighborhood problems	0	1	0	0	0	Neighborhood problems	1	0	1	0	0	0	None	0	0	0	0	0	0	None	0	0	0	0	0	0	1094	0	0	1	0	1	0	0	0	0	0
1121	2021	No	No	Brown 2021	Brown	Neighborhood social environment and changes in leukocyte telomere length: The Multi-Ethnic Study of Atherosclerosis (MESA)	Neighborhood safety	0	1	0	0	0	Neighborhood safety	1	0	1	0	0	0	None	0	0	0	0	0	0	None	0	0	0	0	0	0	1121	1	0	0	0	0	0	0	0	0	0
1140	2017	No	No	Christine 2017	Christine	Exposure to Neighborhood Foreclosures and Changes in Cardiometabolic Health: Results From MESA	Neighborhood foreclosures	0	1	0	0	0	Neighborhood foreclosures	1	0	1	0	0	0	None	0	0	0	0	0	0	None	0	0	0	0	0	0	1140	1	0	0	0	0	0	0	1	0	0
1148	2011	Yes	No	Fujishiro 2011	Fujishiro	Factorial invariance, scale reliability, and construct validity of the job control and job demands scales for immigrant workers: the multi-ethnic study of atherosclerosis	Occupational stress	0	0	0	1	0	Occupational stress	1	0	0	0	1	0	None	0	0	0	0	0	0	None	0	0	0	0	0	0	1148	0	0	0	0	0	0	0	0	0	1
1157	2019	No	No	Wang 2019	Wang	Association Between Long-term Exposure to Ambient Air Pollution and Change in Quantitatively Assessed Emphysema and Lung Function	Air pollution	1	0	0	0	0	Air pollution	1	1	0	0	0	0	None	0	0	0	0	0	0	None	0	0	0	0	0	0	1157	1	0	0	0	0	0	0	0	0	0
1173	2015	No	No	Christine 2015	Christine	Longitudinal Associations Between Neighborhood Physical and Social Environments and Incident Type 2 Diabetes Mellitus: The Multi-Ethnic Study of Atherosclerosis (MESA	Neighborhood safety	0	1	0	0	0	Neighborhood safety	1	0	1	0	0	0	None	0	0	0	0	0	0	None	0	0	0	0	0	0	1173	0	1	0	0	0	0	0	0	0	0
1207	2017	No	No	Smith 2017	Smith	Gene-by-Psychosocial Factor Interactions Influence Diastolic Blood Pressure in European and African Ancestry Populations: Meta-Analysis of Four Cohort Studies	Chronic burden score (n health, physical ailments of a spouse or child, difficulties at work, financial strain, and problems with a close relationship)	0	0	1	0	0	Chronic burden score (n health, physical ailments of a spouse or child, difficulties at work, financial strain, and problems with a close relationship)	1	0	0	1	0	0	None	0	0	0	0	0	0	Chronic burden score (n health, physical ailments of a spouse or child, difficulties at work, financial strain, and problems with a close relationship)	1	0	0	1	0	0	1207	1	0	0	0	0	0	0	0	0	0
1215	2016	No	No	Reynolds 2017	Reynolds	Secondhand Tobacco Smoke Exposure Associations With DNA Methylation of the Aryl Hydrocarbon Receptor Repressor	Second hand smoke	1	0	0	0	0	Second hand smoke	1	1	0	0	0	0	None	0	0	0	0	0	0	None	0	0	0	0	0	0	1215	0	0	0	0	0	0	0	0	1	0
1217	2022	No	No	TristaoParra 2022	Tristao Parra	Longitudinal Associations of Physical Activity Patterns and the Environment: An 18-Year Follow-Up to the MESA Study	Perceived neighborhood environment -crime, noise, traffic, trash/litter, violence, safety	0	1	0	0	0	Perceived neighborhood environment -crime, noise, traffic, trash/litter, violence, safety	1	0	1	0	0	0	None	0	0	0	0	0	0	None	0	0	0	0	0	0	1217	0	0	1	0	0	0	0	0	0	0
1237	2022	Yes	No	Hirsch 2022	Hirsch	Longitudinal neighbourhood determinants with cognitive health and dementia disparities: protocol of the Multi-Ethnic Study of Atherosclerosis Neighborhoods and Aging prospective cohort study	Neighborhood safety scale, PACER - perceptions of neighborhood change (gentrification)	0	1	0	0	0	Neighborhood safety scale, PACER - perceptions of neighborhood change (gentrification)	1	0	1	0	0	0	None	0	0	0	0	0	0	None	0	0	0	0	0	0	1237	0	0	0	0	0	0	0	0	0	1
1238	2014	No	No	Doney 2014	Doney	Occupational risk factors for COPD phenotypes in the Multi-Ethnic Study of Atherosclerosis (MESA) Lung Study	Occupational pollutants (dust, vapors, etc)	0	0	0	1	0	Occupational pollutants	1	0	0	0	1	0	None	0	0	0	0	0	0	None	0	0	0	0	0	0	1238	0	0	0	1	0	0	0	0	0	0
1295	2014	No	No	Kim 2014	Kim	Individual-level concentrations of fine particulate matter chemical components and subclinical atherosclerosis: a cross-sectional analysis based on 2 advanced exposure prediction models in the multi-ethnic study of atherosclerosis	Air pollution	1	0	0	0	0	Air pollution	1	1	0	0	0	0	None	0	0	0	0	0	0	None	0	0	0	0	0	0	1295	1	0	0	0	0	0	0	0	0	0
1297	2018	No	No	Seeman 2018	Seeman	The Great Recession worsened blood pressure and blood glucose levels in American adults	Great recession	0	0	0	0	0	Great recession	1	0	0	0	0	0	None	0	0	0	0	0	0	None	0	0	0	0	0	0	1297	1	0	0	0	0	0	0	1	0	0
1309	2010	No	No	Lovasi 2010	Lovasi	Association of Environmental Tobacco Smoke Exposure in Childhood With Early Emphysema in Adulthood Among Nonsmokers: The MESA-Lung Study	Second hand smoke/ETS	1	0	0	0	0	Second hand smoke/ETS	1	1	0	0	0	0	None	0	0	0	0	0	0	None	0	0	0	0	0	0	1309	1	0	0	0	0	0	0	0	0	0
1323	2009	Yes	Yes	Cohen 2009	Cohen	Approach to estimating participant pollutant exposures in the Multi-Ethnic Study of Atherosclerosis and Air Pollution (MESA Air)	Air pollution	1	0	0	0	0	Air pollution	1	1	0	0	0	0	None	0	0	0	0	0	0	None	0	0	0	0	0	0	1323	0	0	0	0	0	0	0	0	0	1
1338	2020	No	No	Garg 2020	Garg	Neighborhood environments and risk of incident atrial fibrillation: The Multi-Ethnic Study of Atherosclerosis	Neighborhood safety	0	1	0	0	0	Neighborhood safety	1	0	1	0	0	0	None	0	0	0	0	0	0	None	0	0	0	0	0	0	1338	0	1	0	0	0	0	0	0	0	0
1359	2017	No	No	Zhao 2017	Zhao	Interaction between Social/Psychosocial Factors and Genetic Variants on Body Mass Index: A Gene-Environment Interaction Analysis in a Longitudinal Setting	Chronic burden score (n health, physical ailments of a spouse or child, difficulties at work, financial strain, and problems with a close relationship); Stressful life events	0	0	1	0	0	None	0	0	0	0	0	0	None	0	0	0	0	0	0	Chronic burden score (n health, physical ailments of a spouse or child, difficulties at work, financial strain, and problems with a close relationship); Stressful life events	1	0	0	1	0	0	1359	0	0	0	0	0	0	0	1	0	0
1456	2015	No	No	Liu 2015	Liu	Differential Association of Psychosocial Comorbidities With Subclinical Atherosclerosis in Rheumatoid Arthritis	Chronic burden (separate stress variables), Discrimination score, hassles score	0	0	1	0	1	Chronic burden (separate stress variables), Discrimination score, hassles score	1	0	0	1	0	1	None	0	0	0	0	0	0	None	0	0	0	0	0	0	1456	1	0	0	0	0	0	0	0	0	0
1467	2013	No	No	Fujishiro 2013	Fujishiro	Current employment status, occupational category, occupational hazard exposure and job stress in relation to telomere length: the Multiethnic Study of Atherosclerosis (MESA)	Occupational physical hazard exposure, job strain, job control, job demands	0	0	0	1	0	Occupational physical hazard exposure, job strain, job control, job demands	1	0	0	0	1	0	None	0	0	0	0	0	0	Occupational physical hazard exposure, job strain, job control, job demands	1	0	0	0	1	0	1467	1	0	0	0	0	0	0	0	0	0
1479	2017	No	Yes	Bell 2017	Bell	Association of Air Pollution Exposures With High-Density Lipoprotein Cholesterol and Particle Number: The Multi-Ethnic Study of Atherosclerosis	Air pollution	1	0	0	0	0	Air pollution	1	1	0	0	0	0	None	0	0	0	0	0	0	None	0	0	0	0	0	0	1479	1	0	0	0	0	0	0	0	0	0
1488	2012	No	No	Fujishiro 2012	Fujishiro	Occupational gradients in smoking behavior and exposure to workplace environmental tobacco smoke: the multi-ethnic study of atherosclerosis	Environmental tobacco smoke (ETS)	1	0	0	0	0	None	0	0	0	0	0	0	None	0	0	0	0	0	0	Environmental tobacco smoke (ETS)	1	1	0	0	0	0	1488	0	0	1	0	0	0	0	0	0	0
1491	2015	No	No	Landsbergis 2015	Landsbergis	Job Strain, Occupational Category, Systolic Blood Pressure, and Hypertension Prevalence: The Multi-Ethnic Study of Atherosclerosis	Job demands, job strain	0	0	0	1	0	Job demands, job strain	1	0	0	0	1	0	None	0	0	0	0	0	0	None	0	0	0	0	0	0	1491	0	1	0	0	0	0	0	0	0	0
1528	2016	No	No	Kershaw 2016	Kershaw	Self-Reported Experiences of Discrimination and Inflammation Among Men and Women: The Multi-Ethnic Study of Atherosclerosis	Lifetime and everyday Discrimination	0	0	0	0	1	Lifetime and everyday Discrimination	1	0	0	0	0	1	None	0	0	0	0	0	0	None	0	0	0	0	0	0	1528	1	0	0	0	0	0	0	0	0	0
1531	2010	No	No	Borrell 2010	Borrell	Perceived racial/ethnic discrimination, smoking and alcohol consumption in the Multi-Ethnic Study of Atherosclerosis (MESA)	Racial/ethnic discrimination	0	0	0	0	1	Racial/ethnic discrimination	1	0	0	0	0	1	None	0	0	0	0	0	0	None	0	0	0	0	0	0	1531	0	0	1	0	0	0	0	0	0	0
1539	2015	No	No	Kerr 2015	Kerr	Changes in walking associated with perceived neighborhood safety and police-recorded crime: The multi-ethnic study of atherosclerosis	Neighborhood safety and police reported crime	0	1	0	0	0	Neighborhood safety and police reported crime	1	0	1	0	0	0	None	0	0	0	0	0	0	None	0	0	0	0	0	0	1539	0	0	1	0	0	0	0	0	0	0
1541	2014	No	No	Charles 2014	Charles	Associations of work hours, job strain, and occupation with endothelial function: the Multi-Ethnic Study of Atherosclerosis (MESA)	Work hours, job strain, job control, job demands	0	0	0	1	0	Work hours, job strain, job control, job demands	1	0	0	0	1	0	None	0	0	0	0	0	0	None	0	0	0	0	0	0	1541	1	0	0	0	0	0	0	0	0	0
1568	2021	No	No	Delker 2021	Delker	Chronic Stress Burden, Visceral Adipose Tissue, and Adiposity-Related Inflammation: The Multi-Ethnic Study of Atherosclerosis	Chronic stress burden	0	0	1	0	0	Chronic stress burden	1	0	0	1	0	0	None	0	0	0	0	0	0	Chronic stress burden	1	0	0	1	0	0	1568	1	0	0	0	0	0	0	1	0	0
1597	2012	No	No	Charles 2012	Charles	Associations of work hours with carotid intima-media thickness and ankle-brachial index: the Multi-Ethnic Study of Atherosclerosis (MESA)	Work hours	0	0	0	1	0	Work hours	1	0	0	0	1	0	None	0	0	0	0	0	0	None	0	0	0	0	0	0	1597	1	0	0	0	0	0	0	0	0	0
1599	2011	No	No	Fujishiro 2011	Fujishiro	Associations of occupation, job control and job demands with intima-media thickness: the Multi-Ethnic Study of Atherosclerosis (MESA)	Job demands, job control	0	0	0	1	0	Job demands, job control	1	0	0	0	1	0	None	0	0	0	0	0	0	Job demands and job control (interaction between the two)	1	0	0	0	1	0	1599	1	0	0	0	0	0	0	0	0	0
1630	2015	No	No	Fujishiro 2015	Fujishiro	Occupational characteristics and the progression of carotid artery intima-media thickness and plaque over 9 years: the Multi-Ethnic Study of Atherosclerosis (MESA)	Occupation physical hazard exposure; interpersonal stress, job controls and demands	0	0	0	1	0	Occupation physical hazard exposure (e.g., noise, fumes); interpersona job stress, job controls and demands	1	0	0	0	1	0	None	0	0	0	0	0	0	None	0	0	0	0	0	0	1630	1	0	0	0	0	0	0	0	0	0
1639	2012	No	No	Krishnan 2012	Krishnan	Vascular responses to long- and short-term exposure to fine particulate matter: MESA Air (Multi-Ethnic Study of Atherosclerosis and Air Pollution)	Air pollution	1	0	0	0	0	Air pollution	1	1	0	0	0	0	None	0	0	0	0	0	0	None	0	0	0	0	0	0	1639	1	0	0	0	0	0	0	0	0	0
1667	2008	No	No	O'Neill 2008	O'Neill	Airborne particulate matter exposure and urinary albumin excretion: the Multi-Ethnic Study of Atherosclerosis	Air pollution	1	0	0	0	0	Air pollution	1	1	0	0	0	0	None	0	0	0	0	0	0	None	0	0	0	0	0	0	1667	1	0	0	0	0	0	0	0	0	0
1669	2019	Yes	Yes	Miller 2019	Miller	Estimating ambient-origin PM(2.5) exposure for epidemiology: observations, prediction, and validation using personal sampling in the Multi-Ethnic Study of Atherosclerosis	Air pollution	1	0	0	0	0	Air pollution	1	1	0	0	0	0	None	0	0	0	0	0	0	None	0	0	0	0	0	0	1669	0	0	0	0	0	0	0	0	0	1
1671	2014	No	No	Jones 2014	Jones	Race/ethnicity, residential segregation, and exposure to ambient air pollution: the Multi-Ethnic Study of Atherosclerosis (MESA)	Air pollution	1	0	0	0	0	None	0	0	0	0	0	0	Air pollution	1	1	0	0	0	0	None	0	0	0	0	0	0	1671	0	0	0	0	0	0	0	0	0	1
1688	2015	No	No	Everson-Rose 2015	Everson-Rose	Perceived Discrimination and Incident Cardiovascular Events: The Multi-Ethnic Study of Atherosclerosis	Everyday and lifetime discrimination	0	0	0	0	1	Everyday and lifetime discrimination	1	0	0	0	0	1	None	0	0	0	0	0	0	None	0	0	0	0	0	0	1688	0	1	0	0	0	0	0	0	0	0
1693	2015	No	No	Mair 2015	Mair	Change in neighborhood environments and depressive symptoms in New York City: the Multi-Ethnic Study of Atherosclerosis	Neighborhood stress, violence, safety	0	1	0	0	0	Neighborhood stress, violence, safety	1	0	1	0	0	0	None	0	0	0	0	0	0	None	0	0	0	0	0	0	1693	0	0	0	0	1	0	0	0	0	0
1703	2010	Yes	Yes	Wilton 2010	Wilton	Improving spatial concentration estimates for nitrogen oxides using a hybrid meteorological dispersion/land use regression model in Los Angeles, CA and Seattle, WA	Air pollution	1	0	0	0	0	Air pollution	1	1	0	0	0	0	None	0	0	0	0	0	0	None	0	0	0	0	0	0	1703	0	0	0	0	0	0	0	0	0	1
1712	2019	No	No	Meier 2019	Meier	Cellular response to chronic psychosocial stress: Ten-year longitudinal changes in telomere length in the Multi-Ethnic Study of Atherosclerosis	Chronic burden scale (stress at indiv level) and Neighborhood stress	0	1	1	0	0	Chronic stress, neighborhood stress	1	0	1	1	0	0	None	0	0	0	0	0	0	None	0	0	0	0	0	0	1712	1	0	0	0	0	0	0	0	0	0
1728	2021	Yes	Yes	Kirwa 2021	Kirwa	Fine-Scale Air Pollution Models for Epidemiologic Research: Insights From Approaches Developed in the Multi-ethnic Study of Atherosclerosis and Air Pollution (MESA Air)	Air pollution	1	0	0	0	0	Air pollution	1	1	0	0	0	0	None	0	0	0	0	0	0	None	0	0	0	0	0	0	1728	0	0	0	0	0	0	0	0	0	1
1756	2022	No	No	Park 2022	Park	Social support, psychosocial risks, and cardiovascular health: Using harmonized data from the Jackson Heart Study, Mediators of Atherosclerosis in South Asians Living in America Study, and Multi-Ethnic Study of Atherosclerosis	Chronic stress, discrimination, neighborhood safety	0	1	1	0	1	None	0	0	0	0	0	0	None	0	0	0	0	0	0	Chronic stress, discrimination, neighborhood safety	1	0	1	1	0	1	1756	0	0	0	0	0	0	0	1	0	0
1759	2009	No	No	Mair 2009	Mair	Cross-sectional and longitudinal associations of neighborhood cohesion and stressors with depressive symptoms in the multiethnic study of atherosclerosis	Neighborhood violence	0	1	0	0	0	Neighborhood violence	1	0	1	0	0	0	None	0	0	0	0	0	0	None	0	0	0	0	0	0	1759	0	0	0	0	1	0	0	0	0	0
1796	2020	No	No	Hailu 2020	Hailu	Discrimination, social support, and telomere length: the Multi-Ethnic Study of Atherosclerosis (MESA)	Everyday and major experiences of discrimination	0	0	0	0	1	Everyday and major experiences of discrimination	1	0	0	0	0	1	None	0	0	0	0	0	0	None	0	0	0	0	0	0	1796	1	0	0	0	0	0	0	0	0	0
1803	2019	No	No	Hicken 2019	Hicken	Neighborhood Social Context and Kidney Function Over Time: The Multi-Ethnic Study of Atherosclerosis	Neighborhood problem score (dequacy of food sources, availability of parks/playground, noise, sidewalks, traffic, trash and litter, and violence)	0	1	0	0	0	Neighborhood problem score (dequacy of food sources, availability of parks/playground, noise, sidewalks, traffic, trash and litter, and violence)	1	0	1	0	0	0	None	0	0	0	0	0	0	None	0	0	0	0	0	0	1803	1	0	0	0	0	0	0	0	0	0
1813	2019	No	No	Billings 2019	Billings	The Association of Ambient Air Pollution with Sleep Apnea: The Multi-Ethnic Study of Atherosclerosis	Air pollution	1	0	0	0	0	Air pollution	1	1	0	0	0	0	None	0	0	0	0	0	0	None	0	0	0	0	0	0	1813	0	0	0	0	0	0	1	0	0	0
1816	2009	No	No	vanHee 2009	Van Hee	Exposure to Traffic and Left Ventricular Mass and Function The Multi-Ethnic Study of Atherosclerosis	air pollution and proximity to major road	1	0	0	0	0	air pollution and proximity to major road	1	1	0	0	0	0	None	0	0	0	0	0	0	None	0	0	0	0	0	0	1816	1	0	0	0	0	0	0	0	0	0
1844	2014	No	No	Leary 2014	Leary	Traffic-related air pollution and the right ventricle. The multi-ethnic study of atherosclerosis	Air pollution	1	0	0	0	0	Air pollution	1	1	0	0	0	0	None	0	0	0	0	0	0	None	0	0	0	0	0	0	1844	1	0	0	0	0	0	0	0	0	0
1853	2017	No	No	Sack 2017	Sack	Occupational Exposures and Subclinical Interstitial Lung Disease. The MESA (Multi-Ethnic Study of Atherosclerosis) Air and Lung Studies	Occupational pollutants (dust, vapors, etc)	0	0	0	1	0	Occupational pollutants	1	0	0	0	1	0	None	0	0	0	0	0	0	None	0	0	0	0	0	0	1853	1	0	0	0	0	0	0	0	0	0
1864	2017	No	No	Fujishiro 2017	Fujishiro	Explaining racial/ethnic differences in all-cause mortality in the Multi-Ethnic Study of Atherosclerosis (MESA): Substantive complexity and hazardous working conditions as mediating factors	Occupational hazardous conditions score (noise, temp, chemicals)	0	0	0	1	0	Occupational hazardous conditions score (noise, temp, chemicals)	1	0	0	0	1	0	None	0	0	0	0	0	0	None	0	0	0	0	0	0	1864	0	0	0	0	0	0	0	1	0	0
1865	2011	Yes	Yes	Gill 2011	Gill	Air pollution and cardiovascular disease in the Multi-Ethnic Study of Atherosclerosis	Air pollution	1	0	0	0	0	Air pollution	1	1	0	0	0	0	None	0	0	0	0	0	0	None	0	0	0	0	0	0	1865	0	0	0	0	0	0	0	0	0	1
1866	2013	No	No	Hicken 2013	Hicken	Do psychosocial stress and social disadvantage modify the association between air pollution and blood pressure?: the multi-ethnic study of atherosclerosis	Air pollution, chronic burden of stress scale	1	0	1	0	0	Air pollution	1	1	0	0	0	0	None	0	0	0	0	0	0	Chronic burden of stress scale	1	0	0	1	0	0	1866	1	0	0	0	0	0	0	0	0	0
1876	2017	No	No	Hussein 2018	Hussein	Unequal Exposure or Unequal Vulnerability? Contributions of Neighborhood Conditions and Cardiovascular Risk Factors to Socioeconomic Inequality in Incident Cardiovascular Disease in the Multi-Ethnic Study of Atherosclerosis	Chronic burden scale (stress) and lifetime discrimination	0	0	1	0	1	Chronic burden scale (stress) and lifetime discrimination	1	0	0	1	0	1	None	0	0	0	0	0	0	None	0	0	0	0	0	0	1876	0	1	0	0	0	0	0	0	0	0
1893	2010	No	No	Mezuk 2010	Mezuk	Evaluating the buffering vs. direct effects hypotheses of emotional social support on inflammatory markers: the multi-ethnic study of atherosclerosis	Chronic burden scale (stress)	0	0	1	0	0	Chronic burden scale (stress)	1	0	0	1	0	0	None	0	0	0	0	0	0	None	0	0	0	0	0	0	1893	1	0	0	0	0	0	0	0	0	0
1898	2011	Yes	Yes	Sampson 2011	Sampson	Pragmatic estimation of a spatio-temporal air quality model with irregular monitoring data	Air pollution	1	0	0	0	0	Air pollution	1	1	0	0	0	0	None	0	0	0	0	0	0	None	0	0	0	0	0	0	1898	0	0	0	0	0	0	0	0	0	1
1916	2017	No	No	Johnson 2017	Johnson	The Neighborhood Social Environment and Objective Measures of Sleep in the Multi-Ethnic Study of Atherosclerosis	Neighborhood safety	0	1	0	0	0	Neighborhood safety	1	0	1	0	0	0	None	0	0	0	0	0	0	None	0	0	0	0	0	0	1916	0	0	0	0	0	0	1	0	0	0
1917	2013	No	No	Desantis 2013	DeSantis	Associations of neighborhood characteristics with sleep timing and quality: the Multi-Ethnic Study Of Atherosclerosis	Neighborhood disorder, neighborhood safety, neighborhood physical environment (noise, traffic)	0	1	0	0	0	Neighborhood disorder, neighborhood safety, neighborhood physical environment (noise, traffic)	1	0	1	0	0	0	None	0	0	0	0	0	0	None	0	0	0	0	0	0	1917	0	0	0	0	0	0	1	0	0	0
1931	2018	No	No	Fujishiro 2018	Fujishiro	Selected occupational characteristics and change in leukocyte telomere length over 10 years: The Multi-Ethnic Study of Atherosclerosis (MESA)	Occupational hazardous conditions score (noise, temp, chemicals)	0	0	0	1	0	Occupational hazardous conditions score (noise, temp, chemicals)	1	0	0	0	1	0	None	0	0	0	0	0	0	None	0	0	0	0	0	0	1931	1	0	0	0	0	0	0	0	0	0
1943	2010	No	No	Jensen 2010	Jensen	Psychosocial risk factors and retinal microvascular signs: the multi-ethnic study of atherosclerosis	Chronic burden scale (stress)	0	0	1	0	0	Chronic burden scale (stress)	1	0	0	1	0	0	None	0	0	0	0	0	0	None	0	0	0	0	0	0	1943	1	0	0	0	0	0	0	1	0	0
1961	2014	Yes	Yes	Lindstrom 2014	LindstrÃ¶m	A Flexible Spatio-Temporal Model for Air Pollution with Spatial and Spatio-Temporal Covariates	Air pollution	1	0	0	0	0	Air pollution	1	1	0	0	0	0	None	0	0	0	0	0	0	None	0	0	0	0	0	0	1961	0	0	0	0	0	0	0	0	0	1
1984	2012	Yes	Yes	Kaufman 2012	Kaufman	Prospective study of particulate air pollution exposures, subclinical atherosclerosis, and clinical cardiovascular disease: The Multi-Ethnic Study of Atherosclerosis and Air Pollution (MESA Air)	Air pollution	1	0	0	0	0	Air pollution	1	1	0	0	0	0	None	0	0	0	0	0	0	None	0	0	0	0	0	0	1984	0	0	0	0	0	0	0	0	0	1
1986	2012	No	No	Shivpuri 2012	Shivpuri	The association between chronic stress type and C-reactive protein in the multi-ethnic study of atherosclerosis: does gender make a difference?	Chronic burden scale (stress)	0	0	1	0	0	Chronic burden scale (stress)	1	0	0	1	0	0	None	0	0	0	0	0	0	None	0	0	0	0	0	0	1986	1	0	0	0	0	0	0	0	0	0
1998	2015	Yes	No	Nethery 2015	Nethery	A common spatial factor analysis model for measured neighborhood-level characteristics: The Multi-Ethnic Study of Atherosclerosis	Neighborhood crime	0	1	0	0	0	Neighborhood crime	1	0	1	0	0	0	None	0	0	0	0	0	0	None	0	0	0	0	0	0	1998	0	0	0	0	0	0	0	0	0	1
2010	2018	No	No	Crawford 2018	Crawford	Examining the Role of Neighborhood-Level Foreclosure in Smoking and Alcohol Use Among Older Adults in the Multi-Ethnic Study of Atherosclerosis	Neighborhood foreclosures	0	1	0	0	0	Neighborhood foreclosures	1	0	1	0	0	0	None	0	0	0	0	0	0	None	0	0	0	0	0	0	2010	0	0	1	0	0	0	0	0	0	0
2012	2016	No	No	Moore 2016	Moore	Neighborhood Social Resources and Depressive Symptoms: Longitudinal Results from the Multi-Ethnic Study of Atherosclerosis	Individual perceived safety scale, Neighborhood safety scale	0	1	0	0	0	Individual perceived safety scale, Neighborhood safety scale	1	0	1	0	0	0	None	0	0	0	0	0	0	None	0	0	0	0	0	0	2012	0	0	0	0	1	0	0	0	0	0
2013	2016	Yes	No	Ko 2016	Ko	Classification and Clustering Methods for Multiple Environmental Factors in Gene-Environment Interaction: Application to the Multi-Ethnic Study of Atherosclerosis	Chronic burden scale (Stress)	0	0	1	0	0	Chronic burden scale (Stress)	1	0	0	1	0	0	None	0						None	0						2013	0	0	0	0	0	0	0	1	0	0
2033	2021	No	No	Ni 2021	Ni	Short-term exposure to air pollution and biomarkers of cardiovascular effect: A repeated measures study	Air pollution	1	0	0	0	0	Air pollution	1	1	0	0	0	0	None	0	0	0	0	0	0	None	0	0	0	0	0	0	2033	1	0	0	0	0	0	0	0	0	0
2038	2009	No	Yes	Allen 2009	Allen	The spatial relationship between traffic-generated air pollution and noise in 2 US cities	Air pollution, noise, distance to nearest roadway	1	1	0	0	0	Air pollution, noise, distance to nearest roadway	1	1	1	0	0	0	Noise and air pollution	1	1	1	0	0	0	None	0	0	0	0	0	0	2038	0	0	0	0	0	0	0	0	0	1
2048	2021	No	No	D'Souza 2021	Dâ€™Souza	Long-Term Exposures to Urban Noise and Blood Pressure Levels and Control Among Older Adults	Noise	0	1	0	0	0	Noise	1	0	1	0	0	0	None	0	0	0	0	0	0	None	0	0	0	0	0	0	2048	1	0	0	0	0	0	0	0	0	0
2050	2017	No	No	Powell-Wiley 2017	Powell-Wiley	Associations of Neighborhood Crime and Safety and With Changes in Body Mass Index and Waist Circumference: The Multi-Ethnic Study of Atherosclerosis	Individual perceived safety, neighborhood safety, police reported crime	0	1	0	0	0	Individual perceived safety, neighborhood safety, police reported crime	1	0	1	0	0	0	None	0	0	0	0	0	0	None	0	0	0	0	0	0	2050	0	0	0	0	0	0	0	1	0	0
2072	2016	No	No	Spalt 2016	Spalt	Factors influencing time-location patterns and their impact on estimates of exposure: the Multi-Ethnic Study of Atherosclerosis and Air Pollution (MESA Air	Air pollution	1	0	0	0	0	None	0	0	0	0	0	0	Air pollution	1	1	0	0	0	0	None	0	0	0	0	0	0	2072	0	0	0	0	0	0	0	0	0	1
2079	2009	Yes	Yes	Jensen 2009	Jensen	Modeling traffic air pollution in street canyons in New York City for intra-urban exposure assessment in the US Multi-Ethnic Study of atherosclerosis and air pollution	Air pollution	1	0	0	0	0	Air pollution	1	1	0	0	0	0	None	0	0	0	0	0	0	None	0	0	0	0	0	0	2079	0	0	0	0	0	0	0	0	0	1
2081	2015	No	No	Hajat 2015	Hajat	Examining the cross-sectional and longitudinal association between diurnal cortisol and neighborhood characteristics: Evidence from the multi-ethnic study of atherosclerosis	Neighborhood safety	0	1	0	0	0	Neighborhood safety	1	0	1	0	0	0	None	0	0	0	0	0	0	None	0	0	0	0	0	0	2081	1	0	0	0	0	0	0	0	0	0
2083	2016	No	No	Kaiser 2016	Kaiser	Neighborhood Environments and Incident Hypertension in the Multi-Ethnic Study of Atherosclerosis	Neighborhood safety	0	1	0	0	0	Neighborhood safety	1	0	1	0	0	0	None	0	0	0	0	0	0	None	0	0	0	0	0	0	2083	0	1	0	0	0	0	0	0	0	0
2096	2010	No	No	Nazmi 2010	Nazmi	Cross-sectional and longitudinal associations of neighborhood characteristics with inflammatory markers: findings from the multi-ethnic study of atherosclerosis	Neighborhood safety, neigbhorhood problems	0	1	0	0	0	Neighborhood safety, neigbhorhood problems	1	0	1	0	0	0	None	0	0	0	0	0	0	NOne	0	0	0	0	0	0	2096	1	0	0	0	0	0	0	0	0	0
2099	2016	No	No	Pang 2016	Pang	Association of Geography and Ambient Air Pollution with Urine Metal Concentrations in Six US Cities: The Multi-Ethnic Study of Atherosclerosis	Air pollution	1	0	0	0	0	Air pollution	1	1	0	0	0	0	None	0	0	0	0	0	0	None	0	0	0	0	0	0	2099	1	0	0	0	0	0	0	0	0	1
2101	2016	No	No	Kaiser 2016	Kaiser	Associations of neighborhood socioeconomic and racial/ethnic characteristics with changes in survey-based neighborhood quality, 2000-2011	Neighborhood safety	0	1	0	0	0	NOne	0	0	0	0	0	0	Neighborhood safety	1	0	1	0	0	0	None	0	0	0	0	0	0	2101	0	0	0	0	0	0	0	0	0	1
2110	2017	No	No	Sack 2017	Sack	Air pollution and subclinical interstitial lung disease: the Multi-Ethnic Study of Atherosclerosis (MESA) air-lung study	Air pollution	1	0	0	0	0	Air pollution	1	1	0	0	0	0	None	0	0	0	0	0	0	None	0	0	0	0	0	0	2110	1	0	0	0	0	0	0	0	0	0
								68	35	27	14	13		129	57	31	22	14	11		13	12	2	0	0	0		11	1	3	7	2	2		75	16	8	3	5	1	3	13	5	25

## Sheet: Social support
Covidencenum	StudyID	Author	Year	Title	Methodsonly	Citation notes	Ssocial support variables included as primary exposure of interest	Social support variables included as primary outcome of interest	Social support variables included as stratifying variable/effect modifier (stratification /effect modification)	SS as exposure	SS as outcome	SS as stratifier	Included at all: Social participation	Included at all: Social support	Included at all: Social isolation/ loneliness	Included at all: Household char	Included at all: Volunteering/caring for others	Exposure: Social participation	Exposure: Social support	Exposure: Social isolation/ loneliness	Exposure: Household char	Exposure: Volunteering/caring for others	Stratifier: Social participation	Stratifier: Social support	Stratifier: Social isolation/ loneliness	Stratifier: Household char	Stratifier: Volunteering/caring for others	Biomarkers	CVD	Lifestyle	Respiratory	Mentalhealth	Cogdem	Sleep	Other	Genetics	No_health_outcome
347	AlRifai 2018	Al Rifai	2018	Factors of health in the protection against death and cardiovascular disease among adults with subclinical atherosclerosis	No	Al Rifai 2018b	Social support			1	0	0	0	1	0	0	0	0	1	0	0	0	0	0	0	0	0	0	1	0	0	0	0	0	1	0	0
524	Brown 2020	Brown	2020	Social regulation of inflammation related gene expression in the multi-ethnic study of atherosclerosis	No		Social support, loneliness			1	0	0	0	1	1	0	0	0	1	1	0	0	0	0	0	0	0	0	0	0	0	0	0	0	0	1	0
541	Brown 2019	Brown	2019	Expression of socially sensitive genes: The multi-ethnic study of atherosclerosis	No		Social support, loneliness			1	0	0	0	1	1	0	0	0	1	1	0	0	0	0	0	0	0	0	0	0	0	0	0	0	0	1	0
745	Feinstein 2010	Feinstein	2010	Burden of cardiovascular risk factors, subclinical atherosclerosis, and incident cardiovascular events across dimensions of religiosity: The multi-ethnic study of atherosclerosis	No		Religiosity (social participation)			1	0	0	1	0	0	0	0	1	0	0	0	0	0	0	0	0	0	1	1	0	0	0	0	0	0	0	0
939	Gronlund 2018	Gronlund	2018	Vulnerability to the Cardiovascular Effects of Ambient Heat in Six US Cities: Results from the Multi-Ethnic Study of Atherosclerosis (MESA)	No				Social support	0	0	1	0	1	0	0	0	0	0	0	0	0	0	1	0	0	0	1	0	0	0	0	0	0	0	0	0
1000	Bakshis 2016	Ware	2016	Applying Novel Methods for Assessing Individual- and Neighborhood-Level Social and Psychosocial Environment Interactions with Genetic Factors in the Prediction of Depressive Symptoms in the Multi-Ethnic Study of Atherosclerosis	No	First author last name is Ware not Bakshis	Social support			1	0	0	0	1	0	0	0	0	1	0	0	0	0	0	0	0	0	0	0	0	0	1	0	0	0	0	0
1044	Cohen 2016	Cohen	2016	Effect of Physical Activity on the Relation Between Psychosocial Factors and Cardiovascular Events (from the Multi-Ethnic Study of Atherosclerosis	No		Social support			1	0	0	0	1	0	0	0	0	1	0	0	0	0	0	0	0	0	0	1	0	0	0	0	0	0	0	0
1386	Samuel 2015	Samuel	2015	Social engagement and chronic disease risk behaviors: the Multi-Ethnic Study of Atherosclerosis	No		Social support, loneliness		Marital status	1	0	1	0	1	1	1	0	0	1	1	0	0	0	0	0	1	0	0	0	1	0	0	0	0	0	0	0
1391	Mezuk 2016	Mezuk	2016	Loneliness, Depression, and Inflammation: Evidence from the Multi-Ethnic Study of Atherosclerosis	No		Loneliness		Marital status	1	0	1	0	0	1	1	0	0	0	1	0	0	0	0	0	1	0	1	0	0	0	0	0	0	0	0	0
1476	Carroll 2013	Carroll	2013	Low Social Support Is Associated With Shorter Leukocyte Telomere Length in Late Life: Multi-Ethnic Study of Atherosclerosis	No	Carroll 2013b	Social support			1	0	0	0	1	0	0	0	0	1	0	0	0	0	0	0	0	0	1	0	0	0	0	0	0	0	0	0
1501	Fitzpatrick 2015	Fitzpatrick	2015	Sociodemographic Correlates of Cognition in the Multi-Ethnic Study of Atherosclerosis (MESA)	No		Household size			1	0	0	0	0	0	1	0	0	0	0	1	0	0	0	0	0	0	0	0	0	0	0	1	0	0	0	0
1532	Ohira 2008	Ohira	2008	Associations of psychosocial factors with heart rate and its short-term variability: multi-ethnic study of atherosclerosis	No		Social support			1	0	0	0	1	0	0	0	0	1	0	0	0	0	0	0	0	0	1	0	0	0	0	0	0	0	0	0
1573	Ortiz 2015	Ortiz	2015	Psychosocial Predictors of Metabolic Syndrome among Latino Groups in the Multi-Ethnic Study of Atherosclerosis (MESA)	No		Social support		Social support	1	0	1	0	1	0	0	0	0	1	0	0	0	0	1	0	0	0	0	0	0	0	0	0	0	1	0	0
1756	Park 2022	Park	2022	Social support, psychosocial risks, and cardiovascular health: Using harmonized data from the Jackson Heart Study, Mediators of Atherosclerosis in South Asians Living in America Study, and Multi-Ethnic Study of Atherosclerosis	No		Social support			1	0	0	0	1	0	0	0	0	1	0	0	0	0	0	0	0	0	0	0	0	0	0	0	0	1	0	0
1796	Hailu 2020	Hailu	2020	Discrimination, social support, and telomere length: the Multi-Ethnic Study of Atherosclerosis (MESA)	No				Social support	0	0	1	0	1	0	0	0	0	0	0	0	0	0	1	0	0	0	1	0	0	0	0	0	0	0	0	0
1873	Jones 2018	Jones	2018	Correlates of changes in walking during the retirement transition: The Multi-Ethnic Study of Atherosclerosis	No	Jones 2018b	Social support, marital status, caregiver status (volunteering/caring for others)			1	0	0	0	1	0	1	1	0	1	0	1	1	0	0	0	0	0	0	0	1	0	0	0	0	0	0	0
1876	Hussein 2018	Hussein	2017	Unequal Exposure or Unequal Vulnerability? Contributions of Neighborhood Conditions and Cardiovascular Risk Factors to Socioeconomic Inequality in Incident Cardiovascular Disease in the Multi-Ethnic Study of Atherosclerosis	No				Marital status, social support	0	0	1	0	1	0	1	0	0	0	0	0	0	0	1	0	1	0	0	1	0	0	0	0	0	0	0	0
1893	Mezuk 2010	Mezuk	2010	Evaluating the buffering vs. direct effects hypotheses of emotional social support on inflammatory markers: the multi-ethnic study of atherosclerosis	No		Social support		Social support	1	0	1	0	1	0	0	0	0	1	0	0	0	0	1	0	0	0	1	0	0	0	0	0	0	0	0	0
1943	Jensen 2010	Jensen	2010	Psychosocial risk factors and retinal microvascular signs: the multi-ethnic study of atherosclerosis	No		Social support			1	0	0	0	1	0	0	0	0	1	0	0	0	0	0	0	0	0	1	0	0	0	0	0	0	1	0	0
									TOTALS	16	0	7	1	16	4	5	1	1	13	4	2	1	0	5	0	3	0	8	4	2	0	1	1	0	4	2	0
